# Supplementary material for: Identification of CELSR2 as a novel prognostic biomarker for hepatocellular carcinoma
Source: BMC Cancer. 2020 Apr 15;20:313. doi: 10.1186/s12885-020-06813-5 (PMC7161135; doi:10.1186/s12885-020-06813-5)
Supplement: Supplementary file 5 — Additional file 5: Table S2. Data of mutation diagram of CELSR2 in HCC. [file 12885_2020_6813_MOESM5_ESM.xlsx]

## Sheet: mutations
Study	Sample ID	Cancer Type	Protein Change	Annotation	Functional Impact	Mutation Type	Copy #	COSMIC	MS	VS	Center	Chromosome	Start Pos	End Pos	Ref	Var	Allele Freq (T)	Allele Freq (N)	Variant Reads	Ref Reads	Variant Reads (Normal)	Ref Reads (Normal)	# Mut in Sample	Exon	HGVSc	gnomAD	ClinVar ID	dbSNP
Liver Hepatocellular Carcinoma (TCGA, Provisional)	TCGA-DD-AACQ-01	Hepatocellular Carcinoma	I2277Sfs*7	OncoKB: NA;CIViC: NA;MyCancerGenome: not present;CancerHotspot: no;3DHotspot: no	MutationAssessor: Error;SIFT: impact: undefined, score: undefined;Polyphen-2: impact: undefined, score: undefined	Frame_Shift_Del	diploid		Somatic	Untested	hgsc.bcm.edu	1	109812061	109812061	G	-	0.49		21	22		62	184	21/34	ENST00000271332.3:c.6828delG
Liver Hepatocellular Carcinoma (TCGA, Provisional)	TCGA-DD-A1EG-01	Hepatocellular Carcinoma	P2020Qfs*14	OncoKB: NA;CIViC: NA;MyCancerGenome: not present;CancerHotspot: no;3DHotspot: no	MutationAssessor: Error;SIFT: impact: undefined, score: undefined;Polyphen-2: impact: undefined, score: undefined	Frame_Shift_Del	shallowdel		Somatic	Untested	hgsc.bcm.edu	1	109810210	109810210	C	-	0.08		11	134		157	1112	16/34	ENST00000271332.3:c.6059delC
Liver Hepatocellular Carcinoma (TCGA, Provisional)	TCGA-G3-AAV0-01	Hepatocellular Carcinoma	Q126Tfs*87	OncoKB: NA;CIViC: NA;MyCancerGenome: not present;CancerHotspot: no;3DHotspot: no	MutationAssessor: Error;SIFT: impact: undefined, score: undefined;Polyphen-2: impact: undefined, score: undefined	Frame_Shift_Ins	diploid		Somatic	Untested	hgsc.bcm.edu	1	109793071	109793072	-	C	0.39		52	80		116	153	1/34	ENST00000271332.3:c.374dupC
Liver Hepatocellular Carcinoma (TCGA, Provisional)	TCGA-DD-A116-01	Hepatocellular Carcinoma	I973T	OncoKB: NA;CIViC: NA;MyCancerGenome: not present;CancerHotspot: no;3DHotspot: no	MutationAssessor: impact: neutral, score: -1.345;SIFT: impact: tolerated, score: 0.24;Polyphen-2: impact: probably_damaging, score: 0.926	Missense_Mutation	diploid		Somatic	Untested	hgsc.bcm.edu	1	109795619	109795619	T	C	0.44		42	53		37	117	1/34	ENST00000271332.3:c.2918T>C
Liver Hepatocellular Carcinoma (TCGA, Provisional)	TCGA-DD-A4ND-01	Hepatocellular Carcinoma	G664S	OncoKB: NA;CIViC: NA;MyCancerGenome: not present;CancerHotspot: no;3DHotspot: no	MutationAssessor: impact: neutral, score: -0.205;SIFT: impact: tolerated, score: 0.45;Polyphen-2: impact: probably_damaging, score: 0.979	Missense_Mutation	diploid		Somatic	Untested	hgsc.bcm.edu	1	109794691	109794691	G	A	0.2		63	259		374	50	1/34	ENST00000271332.3:c.1990G>A
Liver Hepatocellular Carcinoma (TCGA, Provisional)	TCGA-CC-A7IH-01	Hepatocellular Carcinoma	R1208P	OncoKB: NA;CIViC: NA;MyCancerGenome: not present;CancerHotspot: no;3DHotspot: no	MutationAssessor: impact: medium, score: 2.05;SIFT: impact: deleterious, score: 0;Polyphen-2: impact: possibly_damaging, score: 0.544	Missense_Mutation	diploid		Somatic	Untested	hgsc.bcm.edu	1	109801366	109801366	G	C	0.44		25	32		74	508	2/34	ENST00000271332.3:c.3623G>C
Liver Hepatocellular Carcinoma (TCGA, Provisional)	TCGA-4R-AA8I-01	Hepatocellular Carcinoma	N1239S	OncoKB: NA;CIViC: NA;MyCancerGenome: not present;CancerHotspot: no;3DHotspot: no	MutationAssessor: impact: medium, score: 3.225;SIFT: impact: deleterious, score: 0;Polyphen-2: impact: benign, score: 0.004	Missense_Mutation	diploid		Somatic	Untested	hgsc.bcm.edu	1	109801459	109801459	A	G	0.24		36	113		128	916	2/34	ENST00000271332.3:c.3716A>G
Liver Hepatocellular Carcinoma (TCGA, Provisional)	TCGA-UB-A7MC-01	Hepatocellular Carcinoma	D550G	OncoKB: NA;CIViC: NA;MyCancerGenome: not present;CancerHotspot: no;3DHotspot: no	MutationAssessor: impact: low, score: 0.82;SIFT: impact: tolerated, score: 0.24;Polyphen-2: impact: benign, score: 0.009	Missense_Mutation	shallowdel		Somatic	Untested	hgsc.bcm.edu	1	109794350	109794350	A	G	0.38		26	42		147	53	1/34	ENST00000271332.3:c.1649A>G
Liver Hepatocellular Carcinoma (TCGA, Provisional)	TCGA-DD-AACY-01	Hepatocellular Carcinoma	I2605F	OncoKB: NA;CIViC: NA;MyCancerGenome: not present;CancerHotspot: no;3DHotspot: no	MutationAssessor: impact: medium, score: 2.81;SIFT: impact: deleterious, score: 0;Polyphen-2: impact: probably_damaging, score: 0.985	Missense_Mutation	diploid		Somatic	Untested	hgsc.bcm.edu	1	109814231	109814231	A	T	0.47		43	48		104	80	28/34	ENST00000271332.3:c.7813A>T
Liver Hepatocellular Carcinoma (TCGA, Provisional)	TCGA-DD-A119-01	Hepatocellular Carcinoma	H1555R	OncoKB: NA;CIViC: NA;MyCancerGenome: not present;CancerHotspot: no;3DHotspot: no	MutationAssessor: impact: neutral, score: -0.145;SIFT: impact: tolerated, score: 0.39;Polyphen-2: impact: benign, score: 0.001	Missense_Mutation	shallowdel		Somatic	Untested	hgsc.bcm.edu	1	109805547	109805547	A	G	0.04		4	90		111	532	7/34	ENST00000271332.3:c.4664A>G
Liver Hepatocellular Carcinoma (TCGA, Provisional)	TCGA-EP-A2KB-01	Hepatocellular Carcinoma	N706S	OncoKB: NA;CIViC: NA;MyCancerGenome: not present;CancerHotspot: no;3DHotspot: no	MutationAssessor: impact: medium, score: 3.48;SIFT: impact: deleterious, score: 0;Polyphen-2: impact: probably_damaging, score: 0.999	Missense_Mutation	shallowdel		Somatic	Untested	hgsc.bcm.edu	1	109794818	109794818	A	G	0.07		4	57		99	564	1/34	ENST00000271332.3:c.2117A>G	3.98089e-06		rs1334709201
