# Supplementary material for: Identification of CELSR2 as a novel prognostic biomarker for hepatocellular carcinoma
Source: BMC Cancer. 2020 Apr 15;20:313. doi: 10.1186/s12885-020-06813-5 (PMC7161135; doi:10.1186/s12885-020-06813-5)
Supplement: Supplementary file 6 — Additional file 6: Table S3. Neighboring genes that were significantly associated with CELSR2 mutation. [file 12885_2020_6813_MOESM6_ESM.xlsx]

## Sheet: Sheet1
Genes	Total Alteration	Amplification	Homozygous Deletion	Up-regulation	Down-regulation	Mutation
CTNNB1	0.278	0.003	0.003	0.05	0	0.267
CSNK2B	0.206	0.044		0.172	0	0
CDH17	0.183	0.144	0.003	0.033	0	0.006
ACTA1	0.164	0.086		0.092	0	0.003
ACTG1	0.153	0.064		0.097	0	0.003
PTPN1	0.153	0.025		0.106	0.036	0
CTNND2	0.139	0.022	0.006	0.094	0	0.022
CDH9	0.125	0.022		0.067	0	0.036
CELSR1	0.119	0.006	0.003	0.083	0	0.031
CSNK2A1	0.114			0.108	0	0.006
FAT1	0.094		0.036	0.033	0	0.025
FAT3	0.094	0.003	0.003	0.019	0	0.069
PCDHB16	0.094	0.006		0.053	0	0.036
CELSR3	0.092	0.003	0.003	0.056	0	0.031
CTNNA1	0.092	0.006	0.003	0.081	0.003	0.006
DCHS1	0.089	0.003		0.047	0	0.044
EGFR	0.089	0.019		0.053	0	0.017
PCDHB10	0.089	0.006		0.061	0	0.022
CDH24	0.083	0.006		0.081	0	0.003
FER	0.083	0.014		0.064	0	0.006
PCDH15	0.083	0.008		0.033	0	0.042
PCDHB12	0.083	0.006		0.061	0	0.017
PCDHB5	0.083	0.006		0.075	0	0.006
ERBB2	0.081	0.011	0.003	0.061	0	0.008
SRC	0.081	0.008		0.067	0	0.008
CELSR2	0.078	0.008		0.044	0	0.031
PCDHA13	0.078	0.006		0.056	0	0.017
PCDHB2	0.078	0.006	0.003	0.064	0	0.011
PCDHGA8	0.078	0.006		0.067	0	0.014
ERBB3	0.075	0.017		0.044	0	0.022
PCDHB14	0.075	0.006		0.058	0	0.014
ACTR2	0.072	0.003	0.003	0.056	0.011	0.003
CDH18	0.072	0.008		0.036	0	0.028
FAT2	0.072	0.011		0.017	0	0.047
PCDHB13	0.072	0.006		0.067	0	0.003
ACTB	0.069	0.008		0.061	0	0
CTNNA2	0.069		0.006	0.039	0	0.025
PCDH1	0.069	0.008		0.056	0	0.008
PCDH10	0.069	0.003	0.003	0.053	0	0.017
PCDHB8	0.069	0.006		0.056	0	0.011
CDH1	0.064			0.044	0	0.019
CDH23	0.064	0.008		0.028	0	0.028
CDH6	0.064	0.019		0.044	0	0.006
CDHR2	0.064	0.014		0.039	0	0.017
PCDH9	0.064	0.011	0.014	0.028	0	0.014
PCDHGB1	0.064	0.006		0.044	0	0.017
CDH13	0.061		0.006	0.053	0	0.006
PCDHA5	0.061	0.006		0.039	0	0.017
PCDHA6	0.061	0.006		0.042	0	0.014
PCDHA8	0.061	0.006		0.042	0	0.014
PCDHB11	0.061	0.006		0.053	0	0.006
