# Supplementary material for: Identification of CELSR2 as a novel prognostic biomarker for hepatocellular carcinoma
Source: BMC Cancer. 2020 Apr 15;20:313. doi: 10.1186/s12885-020-06813-5 (PMC7161135; doi:10.1186/s12885-020-06813-5)
Supplement: Supplementary file 7 — Additional file 7: Table S4. g:Profiler analysis for CELSR2 and 50 frequently altered neighboring genes. [file 12885_2020_6813_MOESM7_ESM.xlsx]

## Sheet: GO_CC
source	term_name	term_id	adjusted_p_value	negative_log10_of_adjusted_p_value	term_size	query_size	intersection_size	effective_domain_size	intersections
GO:CC	cell periphery	GO:0071944	7.88571e-22	21.1032	5662	49	48	18797	ACTB,ACTG1,ACTR2,CDH1,CDH13,CDH17,CDH18,CDH23,CDH24,CDH6,CDH9,CDHR2,CELSR1,CELSR2,CELSR3,CSNK2A1,CTNNA1,CTNNA2,CTNNB1,CTNND2,DCHS1,EGFR,ERBB2,ERBB3,FAT1,FAT2,FAT3,FER,PCDH1,PCDH10,PCDH15,PCDH9,PCDHA13,PCDHA5,PCDHA6,PCDHA8,PCDHB10,PCDHB11,PCDHB12,PCDHB13,PCDHB14,PCDHB16,PCDHB5,PCDHB8,PCDHGA8,PCDHGB1,PTPN1,SRC
GO:CC	plasma membrane	GO:0005886	1.61346e-20	19.7922	5539	49	47	18797	ACTB,ACTG1,CDH1,CDH13,CDH17,CDH18,CDH23,CDH24,CDH6,CDH9,CDHR2,CELSR1,CELSR2,CELSR3,CSNK2A1,CTNNA1,CTNNA2,CTNNB1,CTNND2,DCHS1,EGFR,ERBB2,ERBB3,FAT1,FAT2,FAT3,FER,PCDH1,PCDH10,PCDH15,PCDH9,PCDHA13,PCDHA5,PCDHA6,PCDHA8,PCDHB10,PCDHB11,PCDHB12,PCDHB13,PCDHB14,PCDHB16,PCDHB5,PCDHB8,PCDHGA8,PCDHGB1,PTPN1,SRC
GO:CC	plasma membrane part	GO:0044459	3.4325e-17	16.4644	2879	49	36	18797	CDH1,CDH13,CDH17,CDH18,CDH24,CDH6,CDH9,CDHR2,CELSR1,CTNNA1,CTNNA2,CTNNB1,EGFR,ERBB2,ERBB3,FAT1,FER,PCDH1,PCDH10,PCDH15,PCDH9,PCDHA13,PCDHA5,PCDHA6,PCDHA8,PCDHB10,PCDHB11,PCDHB12,PCDHB13,PCDHB14,PCDHB16,PCDHB5,PCDHB8,PCDHGA8,PCDHGB1,SRC
GO:CC	catenin complex	GO:0016342	6.64172e-15	14.1777	29	49	9	18797	CDH1,CDH13,CDH17,CDH18,CDH24,CDH6,CDH9,CTNNA1,CTNNB1
GO:CC	cell-cell adherens junction	GO:0005913	2.26758e-14	13.6444	112	49	12	18797	CDH1,CDH13,CDH17,CDH18,CDH24,CDH6,CDH9,CTNNA1,CTNNA2,CTNNB1,CTNND2,FAT2
GO:CC	extrinsic component of plasma membrane	GO:0019897	3.5147e-12	11.4541	169	49	12	18797	CDH1,CDH13,CDH17,CDH18,CDH24,CDH6,CDH9,CTNNA1,CTNNA2,CTNNB1,FER,SRC
GO:CC	adherens junction	GO:0005912	3.72756e-12	11.4286	541	49	17	18797	ACTB,ACTG1,ACTR2,CDH1,CDH13,CDH17,CDH18,CDH24,CDH6,CDH9,CTNNA1,CTNNA2,CTNNB1,CTNND2,EGFR,FAT1,FAT2
GO:CC	integral component of plasma membrane	GO:0005887	5.45471e-12	11.2632	1633	49	25	18797	CDH9,CDHR2,CELSR1,EGFR,ERBB2,ERBB3,FAT1,PCDH1,PCDH10,PCDH15,PCDH9,PCDHA13,PCDHA5,PCDHA6,PCDHA8,PCDHB10,PCDHB11,PCDHB12,PCDHB13,PCDHB14,PCDHB16,PCDHB5,PCDHB8,PCDHGA8,PCDHGB1
GO:CC	anchoring junction	GO:0070161	5.82907e-12	11.2344	556	49	17	18797	ACTB,ACTG1,ACTR2,CDH1,CDH13,CDH17,CDH18,CDH24,CDH6,CDH9,CTNNA1,CTNNA2,CTNNB1,CTNND2,EGFR,FAT1,FAT2
GO:CC	intrinsic component of plasma membrane	GO:0031226	1.61252e-11	10.7925	1712	49	25	18797	CDH9,CDHR2,CELSR1,EGFR,ERBB2,ERBB3,FAT1,PCDH1,PCDH10,PCDH15,PCDH9,PCDHA13,PCDHA5,PCDHA6,PCDHA8,PCDHB10,PCDHB11,PCDHB12,PCDHB13,PCDHB14,PCDHB16,PCDHB5,PCDHB8,PCDHGA8,PCDHGB1
GO:CC	membrane	GO:0016020	9.69937e-11	10.0133	9693	49	48	18797	ACTB,ACTG1,ACTR2,CDH1,CDH13,CDH17,CDH18,CDH23,CDH24,CDH6,CDH9,CDHR2,CELSR1,CELSR2,CELSR3,CSNK2A1,CTNNA1,CTNNA2,CTNNB1,CTNND2,DCHS1,EGFR,ERBB2,ERBB3,FAT1,FAT2,FAT3,FER,PCDH1,PCDH10,PCDH15,PCDH9,PCDHA13,PCDHA5,PCDHA6,PCDHA8,PCDHB10,PCDHB11,PCDHB12,PCDHB13,PCDHB14,PCDHB16,PCDHB5,PCDHB8,PCDHGA8,PCDHGB1,PTPN1,SRC
GO:CC	cell-cell junction	GO:0005911	9.75056e-11	10.011	457	49	15	18797	CDH1,CDH13,CDH17,CDH18,CDH24,CDH6,CDH9,CTNNA1,CTNNA2,CTNNB1,CTNND2,FAT1,FAT2,PCDH1,PCDH9
GO:CC	membrane part	GO:0044425	1.51261e-10	9.82027	7105	49	43	18797	CDH1,CDH13,CDH17,CDH18,CDH23,CDH24,CDH6,CDH9,CDHR2,CELSR1,CELSR2,CELSR3,CTNNA1,CTNNA2,CTNNB1,DCHS1,EGFR,ERBB2,ERBB3,FAT1,FAT2,FAT3,FER,PCDH1,PCDH10,PCDH15,PCDH9,PCDHA13,PCDHA5,PCDHA6,PCDHA8,PCDHB10,PCDHB11,PCDHB12,PCDHB13,PCDHB14,PCDHB16,PCDHB5,PCDHB8,PCDHGA8,PCDHGB1,PTPN1,SRC
GO:CC	cell junction	GO:0030054	5.65703e-10	9.24741	1296	49	21	18797	ACTB,ACTG1,ACTR2,CDH1,CDH13,CDH17,CDH18,CDH24,CDH6,CDH9,CDHR2,CTNNA1,CTNNA2,CTNNB1,CTNND2,EGFR,FAT1,FAT2,FER,PCDH1,PCDH9
GO:CC	extrinsic component of membrane	GO:0019898	2.98651e-09	8.52484	298	49	12	18797	CDH1,CDH13,CDH17,CDH18,CDH24,CDH6,CDH9,CTNNA1,CTNNA2,CTNNB1,FER,SRC
GO:CC	intrinsic component of membrane	GO:0031224	6.72927e-09	8.17203	5828	49	38	18797	CDH1,CDH13,CDH17,CDH18,CDH23,CDH24,CDH6,CDH9,CDHR2,CELSR1,CELSR2,CELSR3,DCHS1,EGFR,ERBB2,ERBB3,FAT1,FAT2,FAT3,PCDH1,PCDH10,PCDH15,PCDH9,PCDHA13,PCDHA5,PCDHA6,PCDHA8,PCDHB10,PCDHB11,PCDHB12,PCDHB13,PCDHB14,PCDHB16,PCDHB5,PCDHB8,PCDHGA8,PCDHGB1,PTPN1
GO:CC	integral component of membrane	GO:0016021	2.05583e-08	7.68701	5674	49	37	18797	CDH1,CDH17,CDH18,CDH23,CDH24,CDH6,CDH9,CDHR2,CELSR1,CELSR2,CELSR3,DCHS1,EGFR,ERBB2,ERBB3,FAT1,FAT2,FAT3,PCDH1,PCDH10,PCDH15,PCDH9,PCDHA13,PCDHA5,PCDHA6,PCDHA8,PCDHB10,PCDHB11,PCDHB12,PCDHB13,PCDHB14,PCDHB16,PCDHB5,PCDHB8,PCDHGA8,PCDHGB1,PTPN1
GO:CC	lamellipodium	GO:0030027	8.72267e-06	5.05935	192	49	8	18797	ACTA1,ACTR2,CDH1,CTNNA1,CTNNA2,CTNNB1,FAT1,FER
GO:CC	plasma membrane bounded cell projection	GO:0120025	0.000160125	3.79554	2118	49	19	18797	ACTA1,ACTB,ACTG1,ACTR2,CDH1,CDH13,CDH23,CDHR2,CTNNA1,CTNNA2,CTNNB1,CTNND2,FAT1,FER,PCDH15,PCDH9,PCDHB13,PCDHGB1,SRC
GO:CC	flotillin complex	GO:0016600	0.000249653	3.60266	8	49	3	18797	CDH1,CTNNA1,CTNNB1
GO:CC	cell leading edge	GO:0031252	0.000252157	3.59833	408	49	9	18797	ACTA1,ACTR2,CDH1,CTNNA1,CTNNA2,CTNNB1,FAT1,FER,SRC
GO:CC	cell projection	GO:0042995	0.00026468	3.57728	2188	49	19	18797	ACTA1,ACTB,ACTG1,ACTR2,CDH1,CDH13,CDH23,CDHR2,CTNNA1,CTNNA2,CTNNB1,CTNND2,FAT1,FER,PCDH15,PCDH9,PCDHB13,PCDHGB1,SRC
GO:CC	caveola	GO:0005901	0.000547566	3.26156	80	49	5	18797	CDH1,CDH13,CTNNA1,CTNNB1,SRC
GO:CC	plasma membrane protein complex	GO:0098797	0.000578025	3.23805	584	49	10	18797	CDH1,CDH13,CDH17,CDH18,CDH24,CDH6,CDH9,CTNNA1,CTNNB1,EGFR
GO:CC	postsynapse	GO:0098794	0.00110409	2.95699	628	49	10	18797	ACTB,ACTG1,ACTR2,CDH1,CDH9,CTNNA2,CTNNB1,CTNND2,PCDHB13,SRC
GO:CC	actin cytoskeleton	GO:0015629	0.00129398	2.88807	498	49	9	18797	ACTA1,ACTB,ACTG1,ACTR2,CDH1,CTNNA1,CTNNA2,FER,SRC
GO:CC	plasma membrane region	GO:0098590	0.00199145	2.70083	1187	49	13	18797	CDH1,CDH13,CDH17,CDH9,CDHR2,CTNNA1,CTNNA2,CTNNB1,EGFR,ERBB2,ERBB3,PCDHB13,SRC
GO:CC	synapse	GO:0045202	0.00228175	2.64173	1202	49	13	18797	ACTB,ACTG1,ACTR2,CDH1,CDH13,CDH9,CTNNA2,CTNNB1,CTNND2,EGFR,PCDH15,PCDHB13,SRC
GO:CC	plasma membrane raft	GO:0044853	0.00251465	2.59952	109	49	5	18797	CDH1,CDH13,CTNNA1,CTNNB1,SRC
GO:CC	focal adhesion	GO:0005925	0.00252728	2.59735	407	49	8	18797	ACTB,ACTG1,ACTR2,CDH13,CTNNA1,CTNNB1,EGFR,FAT1
GO:CC	cell-substrate adherens junction	GO:0005924	0.00266586	2.57416	410	49	8	18797	ACTB,ACTG1,ACTR2,CDH13,CTNNA1,CTNNB1,EGFR,FAT1
GO:CC	cell-substrate junction	GO:0030055	0.0028606	2.54354	414	49	8	18797	ACTB,ACTG1,ACTR2,CDH13,CTNNA1,CTNNB1,EGFR,FAT1
GO:CC	actin-based cell projection	GO:0098858	0.00422522	2.37415	207	49	6	18797	ACTA1,CDH23,CDHR2,CTNNB1,FAT1,PCDH15
GO:CC	basolateral plasma membrane	GO:0016323	0.00551733	2.25827	217	49	6	18797	CDH17,CTNNA2,CTNNB1,EGFR,ERBB2,ERBB3
GO:CC	postsynaptic specialization, intracellular component	GO:0099091	0.00578942	2.23736	21	49	3	18797	CTNNA2,CTNNB1,SRC
GO:CC	basal plasma membrane	GO:0009925	0.0254344	1.59458	34	49	3	18797	EGFR,ERBB2,ERBB3
GO:CC	postsynaptic actin cytoskeleton	GO:0098871	0.0268087	1.57172	6	49	2	18797	ACTB,ACTG1
GO:CC	dense body	GO:0097433	0.0268087	1.57172	6	49	2	18797	ACTB,ACTG1
GO:CC	neuron part	GO:0097458	0.0277005	1.55751	1749	49	14	18797	ACTB,ACTG1,ACTR2,CDH13,CDH23,CDH9,CTNNA2,CTNNB1,CTNND2,PCDH15,PCDH9,PCDHB13,PCDHGB1,SRC
GO:CC	cell cortex part	GO:0044448	0.030159	1.52058	183	49	5	18797	ACTB,ACTR2,CDH1,CTNNA2,CTNNB1
GO:CC	cell cortex	GO:0005938	0.04204	1.37634	313	49	6	18797	ACTB,ACTR2,CDH1,CTNNA2,CTNNB1,FER
GO:CC	synapse part	GO:0044456	0.042564	1.37096	963	49	10	18797	ACTB,ACTG1,ACTR2,CDH1,CDH9,CTNNA2,CTNNB1,CTNND2,PCDHB13,SRC
GO:CC	membrane raft	GO:0045121	0.0435198	1.36131	315	49	6	18797	CDH1,CDH13,CTNNA1,CTNNB1,EGFR,SRC
GO:CC	membrane microdomain	GO:0098857	0.0442751	1.35384	316	49	6	18797	CDH1,CDH13,CTNNA1,CTNNB1,EGFR,SRC

## Sheet: GO_BP
source	term_name	term_id	adjusted_p_value	negative_log10_of_adjusted_p_value	term_size	query_size	intersection_size	effective_domain_size	intersections
GO:BP	homophilic cell adhesion via plasma membrane adhesion molecules	GO:0007156	1.19094e-55	54.9241	168	49	34	17816	CDH1,CDH13,CDH17,CDH18,CDH23,CDH24,CDH6,CDH9,CDHR2,CELSR1,CELSR2,CELSR3,DCHS1,FAT1,FAT2,FAT3,PCDH1,PCDH10,PCDH15,PCDH9,PCDHA13,PCDHA5,PCDHA6,PCDHA8,PCDHB10,PCDHB11,PCDHB12,PCDHB13,PCDHB14,PCDHB16,PCDHB5,PCDHB8,PCDHGA8,PCDHGB1
GO:BP	cell-cell adhesion	GO:0098609	3.45454e-50	49.4616	834	49	44	17816	ACTB,ACTG1,CDH1,CDH13,CDH17,CDH18,CDH23,CDH24,CDH6,CDH9,CDHR2,CELSR1,CELSR2,CELSR3,CTNNA1,CTNNA2,CTNNB1,CTNND2,DCHS1,EGFR,ERBB2,FAT1,FAT2,FAT3,FER,PCDH1,PCDH10,PCDH15,PCDH9,PCDHA13,PCDHA5,PCDHA6,PCDHA8,PCDHB10,PCDHB11,PCDHB12,PCDHB13,PCDHB14,PCDHB16,PCDHB5,PCDHB8,PCDHGA8,PCDHGB1,SRC
GO:BP	cell-cell adhesion via plasma-membrane adhesion molecules	GO:0098742	8.86067e-48	47.0525	275	49	34	17816	CDH1,CDH13,CDH17,CDH18,CDH23,CDH24,CDH6,CDH9,CDHR2,CELSR1,CELSR2,CELSR3,DCHS1,FAT1,FAT2,FAT3,PCDH1,PCDH10,PCDH15,PCDH9,PCDHA13,PCDHA5,PCDHA6,PCDHA8,PCDHB10,PCDHB11,PCDHB12,PCDHB13,PCDHB14,PCDHB16,PCDHB5,PCDHB8,PCDHGA8,PCDHGB1
GO:BP	cell adhesion	GO:0007155	5.88282e-42	41.2304	1417	49	45	17816	ACTB,ACTG1,CDH1,CDH13,CDH17,CDH18,CDH23,CDH24,CDH6,CDH9,CDHR2,CELSR1,CELSR2,CELSR3,CTNNA1,CTNNA2,CTNNB1,CTNND2,DCHS1,EGFR,ERBB2,ERBB3,FAT1,FAT2,FAT3,FER,PCDH1,PCDH10,PCDH15,PCDH9,PCDHA13,PCDHA5,PCDHA6,PCDHA8,PCDHB10,PCDHB11,PCDHB12,PCDHB13,PCDHB14,PCDHB16,PCDHB5,PCDHB8,PCDHGA8,PCDHGB1,SRC
GO:BP	biological adhesion	GO:0022610	7.35683e-42	41.1333	1424	49	45	17816	ACTB,ACTG1,CDH1,CDH13,CDH17,CDH18,CDH23,CDH24,CDH6,CDH9,CDHR2,CELSR1,CELSR2,CELSR3,CTNNA1,CTNNA2,CTNNB1,CTNND2,DCHS1,EGFR,ERBB2,ERBB3,FAT1,FAT2,FAT3,FER,PCDH1,PCDH10,PCDH15,PCDH9,PCDHA13,PCDHA5,PCDHA6,PCDHA8,PCDHB10,PCDHB11,PCDHB12,PCDHB13,PCDHB14,PCDHB16,PCDHB5,PCDHB8,PCDHGA8,PCDHGB1,SRC
GO:BP	calcium-dependent cell-cell adhesion via plasma membrane cell adhesion molecules	GO:0016339	1.1549e-24	23.9375	49	49	15	17816	CDH1,CDH13,CDH17,CDH18,CDH23,CDH24,CDH6,CDH9,DCHS1,PCDHB10,PCDHB11,PCDHB13,PCDHB14,PCDHB16,PCDHB5
GO:BP	cell-cell adhesion mediated by cadherin	GO:0044331	3.74541e-12	11.4265	42	49	9	17816	CDH1,CDH13,CDH17,CDH18,CDH24,CDH6,CDH9,CDHR2,FER
GO:BP	cell junction assembly	GO:0034329	1.29063e-10	9.8892	240	49	13	17816	ACTB,ACTG1,CDH1,CDH13,CDH17,CDH18,CDH24,CDH6,CDH9,CTNNA1,CTNNB1,CTNND2,SRC
GO:BP	nervous system development	GO:0007399	1.60181e-10	9.79539	2384	49	29	17816	ACTB,ACTR2,CDH1,CDH23,CDH9,CELSR1,CELSR2,CELSR3,CTNNA1,CTNNA2,CTNNB1,CTNND2,DCHS1,EGFR,ERBB2,ERBB3,PCDH1,PCDH15,PCDHA5,PCDHA6,PCDHA8,PCDHB10,PCDHB11,PCDHB12,PCDHB13,PCDHB14,PCDHB16,PCDHB5,SRC
GO:BP	synapse organization	GO:0050808	4.47394e-10	9.34931	417	49	15	17816	ACTB,ACTG1,ACTR2,CDH1,CDH9,CTNNA2,CTNNB1,CTNND2,ERBB2,PCDHB10,PCDHB11,PCDHB13,PCDHB14,PCDHB16,PCDHB5
GO:BP	cell junction organization	GO:0034330	1.39323e-09	8.85598	289	49	13	17816	ACTB,ACTG1,CDH1,CDH13,CDH17,CDH18,CDH24,CDH6,CDH9,CTNNA1,CTNNB1,CTNND2,SRC
GO:BP	adherens junction organization	GO:0034332	1.02933e-08	7.98745	142	49	10	17816	CDH1,CDH13,CDH17,CDH18,CDH24,CDH6,CDH9,CTNNA1,CTNNB1,SRC
GO:BP	cellular component morphogenesis	GO:0032989	1.08924e-08	7.96288	1136	49	20	17816	ACTA1,ACTG1,ACTR2,CDH1,CDH13,CDH17,CDH18,CDH24,CDH6,CDH9,CELSR2,CELSR3,CTNNA2,CTNNB1,CTNND2,EGFR,ERBB2,FER,PCDH15,SRC
GO:BP	anatomical structure development	GO:0048856	1.32796e-08	7.87682	5986	49	40	17816	ACTA1,ACTB,ACTG1,ACTR2,CDH1,CDH13,CDH17,CDH18,CDH23,CDH24,CDH6,CDH9,CDHR2,CELSR1,CELSR2,CELSR3,CTNNA1,CTNNA2,CTNNB1,CTNND2,DCHS1,EGFR,ERBB2,ERBB3,FAT1,FAT3,FER,PCDH1,PCDH15,PCDHA5,PCDHA6,PCDHA8,PCDHB10,PCDHB11,PCDHB12,PCDHB13,PCDHB14,PCDHB16,PCDHB5,SRC
GO:BP	cell-cell junction assembly	GO:0007043	9.37911e-08	7.02784	123	49	9	17816	CDH1,CDH13,CDH17,CDH18,CDH24,CDH6,CDH9,CTNNA1,CTNND2
GO:BP	developmental process	GO:0032502	1.44464e-07	6.84024	6402	49	40	17816	ACTA1,ACTB,ACTG1,ACTR2,CDH1,CDH13,CDH17,CDH18,CDH23,CDH24,CDH6,CDH9,CDHR2,CELSR1,CELSR2,CELSR3,CTNNA1,CTNNA2,CTNNB1,CTNND2,DCHS1,EGFR,ERBB2,ERBB3,FAT1,FAT3,FER,PCDH1,PCDH15,PCDHA5,PCDHA6,PCDHA8,PCDHB10,PCDHB11,PCDHB12,PCDHB13,PCDHB14,PCDHB16,PCDHB5,SRC
GO:BP	cell morphogenesis	GO:0000902	2.07984e-07	6.68197	1031	49	18	17816	ACTR2,CDH1,CDH13,CDH17,CDH18,CDH24,CDH6,CDH9,CELSR2,CELSR3,CTNNA2,CTNNB1,CTNND2,EGFR,ERBB2,FER,PCDH15,SRC
GO:BP	cell-cell junction organization	GO:0045216	7.50146e-07	6.12485	155	49	9	17816	CDH1,CDH13,CDH17,CDH18,CDH24,CDH6,CDH9,CTNNA1,CTNND2
GO:BP	cellular component assembly	GO:0022607	1.96518e-05	4.7066	3030	49	26	17816	ACTA1,ACTB,ACTG1,ACTR2,CDH1,CDH13,CDH17,CDH18,CDH24,CDH6,CDH9,CDHR2,CELSR3,CTNNA1,CTNNA2,CTNNB1,CTNND2,FER,PCDH15,PCDHB10,PCDHB11,PCDHB13,PCDHB14,PCDHB16,PCDHB5,SRC
GO:BP	synapse assembly	GO:0007416	6.12443e-05	4.21293	179	49	8	17816	CDH1,CDH9,PCDHB10,PCDHB11,PCDHB13,PCDHB14,PCDHB16,PCDHB5
GO:BP	anatomical structure morphogenesis	GO:0009653	7.56469e-05	4.12121	2742	49	24	17816	ACTA1,ACTG1,ACTR2,CDH1,CDH13,CDH17,CDH18,CDH24,CDH6,CDH9,CELSR1,CELSR2,CELSR3,CTNNA1,CTNNA2,CTNNB1,CTNND2,DCHS1,EGFR,ERBB2,FAT1,FER,PCDH15,SRC
GO:BP	cellular component biogenesis	GO:0044085	9.24542e-05	4.03407	3257	49	26	17816	ACTA1,ACTB,ACTG1,ACTR2,CDH1,CDH13,CDH17,CDH18,CDH24,CDH6,CDH9,CDHR2,CELSR3,CTNNA1,CTNNA2,CTNNB1,CTNND2,FER,PCDH15,PCDHB10,PCDHB11,PCDHB13,PCDHB14,PCDHB16,PCDHB5,SRC
GO:BP	system development	GO:0048731	9.93179e-05	4.00297	4939	49	32	17816	ACTA1,ACTB,ACTR2,CDH1,CDH13,CDH17,CDH23,CDH9,CELSR1,CELSR2,CELSR3,CTNNA1,CTNNA2,CTNNB1,CTNND2,DCHS1,EGFR,ERBB2,ERBB3,PCDH1,PCDH15,PCDHA5,PCDHA6,PCDHA8,PCDHB10,PCDHB11,PCDHB12,PCDHB13,PCDHB14,PCDHB16,PCDHB5,SRC
GO:BP	actin cytoskeleton organization	GO:0030036	0.000333657	3.4767	658	49	12	17816	ACTA1,ACTB,ACTG1,ACTR2,CELSR1,CTNNA1,CTNNA2,FAT1,FER,PCDH15,PTPN1,SRC
GO:BP	multicellular organism development	GO:0007275	0.00034517	3.46197	5502	49	33	17816	ACTA1,ACTB,ACTR2,CDH1,CDH13,CDH17,CDH23,CDH9,CELSR1,CELSR2,CELSR3,CTNNA1,CTNNA2,CTNNB1,CTNND2,DCHS1,EGFR,ERBB2,ERBB3,FAT3,PCDH1,PCDH15,PCDHA5,PCDHA6,PCDHA8,PCDHB10,PCDHB11,PCDHB12,PCDHB13,PCDHB14,PCDHB16,PCDHB5,SRC
GO:BP	cellular response to indole-3-methanol	GO:0071681	0.000423386	3.37326	5	49	3	17816	CDH1,CTNNA1,CTNNB1
GO:BP	response to indole-3-methanol	GO:0071680	0.000423386	3.37326	5	49	3	17816	CDH1,CTNNA1,CTNNB1
GO:BP	actin filament-based process	GO:0030029	0.00145364	2.83754	755	49	12	17816	ACTA1,ACTB,ACTG1,ACTR2,CELSR1,CTNNA1,CTNNA2,FAT1,FER,PCDH15,PTPN1,SRC
GO:BP	cell-cell signaling	GO:0007267	0.00228738	2.64066	1667	49	17	17816	CDH1,CELSR1,CELSR2,CELSR3,CSNK2A1,CTNNB1,CTNND2,EGFR,FAT1,PCDH1,PCDHB10,PCDHB11,PCDHB13,PCDHB14,PCDHB16,PCDHB5,SRC
GO:BP	plasma membrane bounded cell projection organization	GO:0120036	0.002969	2.52739	1501	49	16	17816	ACTR2,CDH1,CDH13,CDH23,CDHR2,CELSR2,CELSR3,CTNNA1,CTNNA2,CTNNB1,CTNND2,EGFR,ERBB2,FER,PCDH15,SRC
GO:BP	neuron projection development	GO:0031175	0.00369953	2.43185	985	49	13	17816	ACTR2,CDH1,CDH23,CELSR2,CELSR3,CTNNA1,CTNNA2,CTNNB1,CTNND2,EGFR,ERBB2,PCDH15,SRC
GO:BP	ERBB2 signaling pathway	GO:0038128	0.00372967	2.42833	32	49	4	17816	EGFR,ERBB2,ERBB3,SRC
GO:BP	cell projection organization	GO:0030030	0.00406268	2.39119	1537	49	16	17816	ACTR2,CDH1,CDH13,CDH23,CDHR2,CELSR2,CELSR3,CTNNA1,CTNNA2,CTNNB1,CTNND2,EGFR,ERBB2,FER,PCDH15,SRC
GO:BP	cellular component organization	GO:0016043	0.0044084	2.35572	6414	49	34	17816	ACTA1,ACTB,ACTG1,ACTR2,CDH1,CDH13,CDH17,CDH18,CDH23,CDH24,CDH6,CDH9,CDHR2,CELSR1,CELSR2,CELSR3,CSNK2A1,CTNNA1,CTNNA2,CTNNB1,CTNND2,EGFR,ERBB2,FAT1,FER,PCDH15,PCDHB10,PCDHB11,PCDHB13,PCDHB14,PCDHB16,PCDHB5,PTPN1,SRC
GO:BP	tissue homeostasis	GO:0001894	0.00539126	2.26831	224	49	7	17816	ACTB,ACTG1,CDH23,CTNNB1,EGFR,PCDH15,SRC
GO:BP	ERBB signaling pathway	GO:0038127	0.00550731	2.25906	143	49	6	17816	CDH13,EGFR,ERBB2,ERBB3,FER,SRC
GO:BP	transmembrane receptor protein tyrosine kinase signaling pathway	GO:0007169	0.00704374	2.1522	723	49	11	17816	ACTB,ACTG1,ACTR2,CDH13,CTNNB1,EGFR,ERBB2,ERBB3,FER,PTPN1,SRC
GO:BP	cellular response to organonitrogen compound	GO:0071417	0.00782628	2.10644	587	49	10	17816	ACTA1,ACTB,ACTR2,CDH1,CTNNA1,CTNNB1,EGFR,FER,PTPN1,SRC
GO:BP	cellular component organization or biogenesis	GO:0071840	0.00882755	2.05416	6588	49	34	17816	ACTA1,ACTB,ACTG1,ACTR2,CDH1,CDH13,CDH17,CDH18,CDH23,CDH24,CDH6,CDH9,CDHR2,CELSR1,CELSR2,CELSR3,CSNK2A1,CTNNA1,CTNNA2,CTNNB1,CTNND2,EGFR,ERBB2,FAT1,FER,PCDH15,PCDHB10,PCDHB11,PCDHB13,PCDHB14,PCDHB16,PCDHB5,PTPN1,SRC
GO:BP	neurogenesis	GO:0022008	0.00884103	2.0535	1631	49	16	17816	ACTR2,CDH1,CDH23,CELSR1,CELSR2,CELSR3,CTNNA1,CTNNA2,CTNNB1,CTNND2,DCHS1,EGFR,ERBB2,ERBB3,PCDH15,SRC
GO:BP	neuron development	GO:0048666	0.0149268	1.82603	1118	49	13	17816	ACTR2,CDH1,CDH23,CELSR2,CELSR3,CTNNA1,CTNNA2,CTNNB1,CTNND2,EGFR,ERBB2,PCDH15,SRC
GO:BP	localization of cell	GO:0051674	0.0186287	1.72982	1728	49	16	17816	ACTB,CDH1,CDH13,CELSR1,CELSR3,CTNNA1,CTNNA2,CTNNB1,DCHS1,EGFR,ERBB2,ERBB3,FAT1,FAT2,FER,SRC
GO:BP	cell motility	GO:0048870	0.0186287	1.72982	1728	49	16	17816	ACTB,CDH1,CDH13,CELSR1,CELSR3,CTNNA1,CTNNA2,CTNNB1,DCHS1,EGFR,ERBB2,ERBB3,FAT1,FAT2,FER,SRC
GO:BP	entry of bacterium into host cell	GO:0035635	0.0188944	1.72367	15	49	3	17816	CDH1,CTNNB1,SRC
GO:BP	cellular response to nitrogen compound	GO:1901699	0.0200177	1.69859	653	49	10	17816	ACTA1,ACTB,ACTR2,CDH1,CTNNA1,CTNNB1,EGFR,FER,PTPN1,SRC
GO:BP	movement of cell or subcellular component	GO:0006928	0.0217004	1.66353	2188	49	18	17816	ACTA1,ACTB,ACTR2,CDH1,CDH13,CELSR1,CELSR3,CTNNA1,CTNNA2,CTNNB1,DCHS1,EGFR,ERBB2,ERBB3,FAT1,FAT2,FER,SRC
GO:BP	actin filament organization	GO:0007015	0.029371	1.53208	406	49	8	17816	ACTA1,ACTR2,CTNNA1,CTNNA2,FAT1,FER,PCDH15,SRC
GO:BP	chemical synaptic transmission	GO:0007268	0.040392	1.3937	708	49	10	17816	CDH1,CTNNB1,EGFR,PCDHB10,PCDHB11,PCDHB13,PCDHB14,PCDHB16,PCDHB5,SRC
GO:BP	anterograde trans-synaptic signaling	GO:0098916	0.040392	1.3937	708	49	10	17816	CDH1,CTNNB1,EGFR,PCDHB10,PCDHB11,PCDHB13,PCDHB14,PCDHB16,PCDHB5,SRC
GO:BP	trans-synaptic signaling	GO:0099537	0.0450332	1.34647	717	49	10	17816	CDH1,CTNNB1,EGFR,PCDHB10,PCDHB11,PCDHB13,PCDHB14,PCDHB16,PCDHB5,SRC
GO:BP	cellular developmental process	GO:0048869	0.046696	1.33072	4435	49	26	17816	ACTA1,ACTG1,ACTR2,CDH1,CDH13,CDH17,CDH18,CDH23,CDH24,CDH6,CDH9,CDHR2,CELSR1,CELSR2,CELSR3,CTNNA1,CTNNA2,CTNNB1,CTNND2,DCHS1,EGFR,ERBB2,ERBB3,FER,PCDH15,SRC
GO:BP	synaptic signaling	GO:0099536	0.0478051	1.32053	722	49	10	17816	CDH1,CTNNB1,EGFR,PCDHB10,PCDHB11,PCDHB13,PCDHB14,PCDHB16,PCDHB5,SRC

## Sheet: GO_MF
source	term_name	term_id	adjusted_p_value	negative_log10_of_adjusted_p_value	term_size	query_size	intersection_size	effective_domain_size	intersections
GO:MF	calcium ion binding	GO:0005509	3.6089e-34	33.4426	714	49	34	18098	CDH1,CDH13,CDH17,CDH18,CDH23,CDH24,CDH6,CDH9,CDHR2,CELSR1,CELSR2,CELSR3,DCHS1,FAT1,FAT2,FAT3,PCDH1,PCDH10,PCDH15,PCDH9,PCDHA13,PCDHA5,PCDHA6,PCDHA8,PCDHB10,PCDHB11,PCDHB12,PCDHB13,PCDHB14,PCDHB16,PCDHB5,PCDHB8,PCDHGA8,PCDHGB1
GO:MF	ion binding	GO:0043167	3.04765e-14	13.516	6258	49	45	18098	ACTA1,ACTB,ACTG1,ACTR2,CDH1,CDH13,CDH17,CDH18,CDH23,CDH24,CDH6,CDH9,CDHR2,CELSR1,CELSR2,CELSR3,CSNK2A1,DCHS1,EGFR,ERBB2,ERBB3,FAT1,FAT2,FAT3,FER,PCDH1,PCDH10,PCDH15,PCDH9,PCDHA13,PCDHA5,PCDHA6,PCDHA8,PCDHB10,PCDHB11,PCDHB12,PCDHB13,PCDHB14,PCDHB16,PCDHB5,PCDHB8,PCDHGA8,PCDHGB1,PTPN1,SRC
GO:MF	cadherin binding	GO:0045296	4.71259e-11	10.3267	324	49	14	18098	CDH1,CDH13,CDH17,CDH18,CDH24,CDH6,CDH9,CTNNA1,CTNNA2,CTNNB1,CTNND2,EGFR,PTPN1,SRC
GO:MF	metal ion binding	GO:0046872	4.98232e-10	9.30257	4197	49	35	18098	CDH1,CDH13,CDH17,CDH18,CDH23,CDH24,CDH6,CDH9,CDHR2,CELSR1,CELSR2,CELSR3,DCHS1,FAT1,FAT2,FAT3,PCDH1,PCDH10,PCDH15,PCDH9,PCDHA13,PCDHA5,PCDHA6,PCDHA8,PCDHB10,PCDHB11,PCDHB12,PCDHB13,PCDHB14,PCDHB16,PCDHB5,PCDHB8,PCDHGA8,PCDHGB1,PTPN1
GO:MF	cell adhesion molecule binding	GO:0050839	8.84633e-10	9.05324	494	49	15	18098	CDH1,CDH13,CDH17,CDH18,CDH24,CDH6,CDH9,CDHR2,CTNNA1,CTNNA2,CTNNB1,CTNND2,EGFR,PTPN1,SRC
GO:MF	cation binding	GO:0043169	9.69265e-10	9.01356	4288	49	35	18098	CDH1,CDH13,CDH17,CDH18,CDH23,CDH24,CDH6,CDH9,CDHR2,CELSR1,CELSR2,CELSR3,DCHS1,FAT1,FAT2,FAT3,PCDH1,PCDH10,PCDH15,PCDH9,PCDHA13,PCDHA5,PCDHA6,PCDHA8,PCDHB10,PCDHB11,PCDHB12,PCDHB13,PCDHB14,PCDHB16,PCDHB5,PCDHB8,PCDHGA8,PCDHGB1,PTPN1
GO:MF	cytoskeletal protein binding	GO:0008092	0.00048906	3.31064	958	49	13	18098	ACTA1,ACTB,ACTR2,CDH1,CDH13,CDH17,CDH18,CDH24,CDH6,CDH9,CTNNA1,CTNNA2,EGFR
GO:MF	identical protein binding	GO:0042802	0.00304007	2.51712	1718	49	16	18098	ACTB,ACTG1,CDH1,CDH13,CDH17,CDH18,CDH24,CDH6,CDH9,CSNK2A1,CTNNA1,CTNNA2,EGFR,ERBB2,ERBB3,PCDHB8
GO:MF	structural constituent of cytoskeleton	GO:0005200	0.00342177	2.46575	100	49	5	18098	ACTA1,ACTB,ACTG1,ACTR2,CTNNA2
GO:MF	structural constituent of postsynaptic actin cytoskeleton	GO:0098973	0.0100497	1.99785	3	49	2	18098	ACTB,ACTG1
GO:MF	protein tyrosine kinase activity	GO:0004713	0.0157523	1.80265	137	49	5	18098	EGFR,ERBB2,ERBB3,FER,SRC
GO:MF	protein phosphatase binding	GO:0019903	0.0157523	1.80265	137	49	5	18098	CTNNB1,EGFR,ERBB2,FER,PTPN1
GO:MF	protein dimerization activity	GO:0046983	0.0205555	1.68707	1352	49	13	18098	CDH1,CDH13,CDH17,CDH18,CDH24,CDH6,CDH9,CELSR1,CTNNA1,CTNNB1,EGFR,ERBB2,ERBB3
GO:MF	beta-catenin binding	GO:0008013	0.0364633	1.43814	84	49	4	18098	CDH1,CTNNA1,CTNNA2,CTNND2

## Sheet: KEGG
source	term_name	term_id	adjusted_p_value	negative_log10_of_adjusted_p_value	term_size	query_size	intersection_size	effective_domain_size	intersections
KEGG	Adherens junction	KEGG:04520	2.13149e-20	19.6713	72	16	12	7590	ACTB,ACTG1,CDH1,CSNK2A1,CTNNA1,CTNNA2,CTNNB1,EGFR,ERBB2,FER,PTPN1,SRC
KEGG	Bacterial invasion of epithelial cells	KEGG:05100	3.97064e-09	8.40114	74	16	7	7590	ACTB,ACTG1,CDH1,CTNNA1,CTNNA2,CTNNB1,SRC
KEGG	Endometrial cancer	KEGG:05213	6.84723e-08	7.16448	58	16	6	7590	CDH1,CTNNA1,CTNNA2,CTNNB1,EGFR,ERBB2
KEGG	Gastric cancer	KEGG:05226	5.45509e-07	6.2632	148	16	7	7590	CDH1,CDH17,CTNNA1,CTNNA2,CTNNB1,EGFR,ERBB2
KEGG	Proteoglycans in cancer	KEGG:05205	3.97633e-06	5.40052	197	16	7	7590	ACTB,ACTG1,CTNNB1,EGFR,ERBB2,ERBB3,SRC
KEGG	Arrhythmogenic right ventricular cardiomyopathy (ARVC)	KEGG:05412	1.59615e-05	4.79693	72	16	5	7590	ACTB,ACTG1,CTNNA1,CTNNA2,CTNNB1
KEGG	Hippo signaling pathway	KEGG:04390	2.5452e-05	4.59428	154	16	6	7590	ACTB,ACTG1,CDH1,CTNNA1,CTNNA2,CTNNB1
KEGG	Bladder cancer	KEGG:05219	7.55838e-05	4.12157	41	16	4	7590	CDH1,EGFR,ERBB2,SRC
KEGG	Focal adhesion	KEGG:04510	0.000111749	3.95175	198	16	6	7590	ACTB,ACTG1,CTNNB1,EGFR,ERBB2,SRC
KEGG	Rap1 signaling pathway	KEGG:04015	0.000140851	3.85124	206	16	6	7590	ACTB,ACTG1,CDH1,CTNNB1,EGFR,SRC
KEGG	Leukocyte transendothelial migration	KEGG:04670	0.000145768	3.83634	112	16	5	7590	ACTB,ACTG1,CTNNA1,CTNNA2,CTNNB1
KEGG	Pathogenic Escherichia coli infection	KEGG:05130	0.000250066	3.60195	55	16	4	7590	ACTB,ACTG1,CDH1,CTNNB1
KEGG	EGFR tyrosine kinase inhibitor resistance	KEGG:01521	0.00106856	2.9712	79	16	4	7590	EGFR,ERBB2,ERBB3,SRC
KEGG	Tight junction	KEGG:04530	0.00109681	2.95987	169	16	5	7590	ACTB,ACTG1,ACTR2,ERBB2,SRC
KEGG	ErbB signaling pathway	KEGG:04012	0.00136354	2.86533	84	16	4	7590	EGFR,ERBB2,ERBB3,SRC
KEGG	Thyroid hormone signaling pathway	KEGG:04919	0.00485801	2.31354	116	16	4	7590	ACTB,ACTG1,CTNNB1,SRC
KEGG	Fluid shear stress and atherosclerosis	KEGG:05418	0.00927662	2.03261	137	16	4	7590	ACTB,ACTG1,CTNNB1,SRC
KEGG	Oxytocin signaling pathway	KEGG:04921	0.0142045	1.84757	153	16	4	7590	ACTB,ACTG1,EGFR,SRC
KEGG	Shigellosis	KEGG:05131	0.0184112	1.73492	65	16	3	7590	ACTB,ACTG1,SRC
KEGG	Hepatocellular carcinoma	KEGG:05225	0.0189757	1.7218	165	16	4	7590	ACTB,ACTG1,CTNNB1,EGFR
KEGG	Pathways in cancer	KEGG:05200	0.0280887	1.55147	526	16	6	7590	CDH1,CTNNA1,CTNNA2,CTNNB1,EGFR,ERBB2
KEGG	Regulation of actin cytoskeleton	KEGG:04810	0.0499712	1.30128	213	16	4	7590	ACTB,ACTG1,EGFR,SRC
