# Supplementary material for: Identification of CELSR2 as a novel prognostic biomarker for hepatocellular carcinoma
Source: BMC Cancer. 2020 Apr 15;20:313. doi: 10.1186/s12885-020-06813-5 (PMC7161135; doi:10.1186/s12885-020-06813-5)
Supplement: Supplementary file 8 — Additional file 8: Table S5. The significant gene sets positively and negatively correlated with CELSR2 in LinkedOmics database. [file 12885_2020_6813_MOESM8_ESM.xlsx]

## Sheet: lo_result_41162
Query	Pearson value	P-value	FDR (BH)	Event_SD	Event_TD
CELSR2	1	1e-21	1e-17	371	371
GPATCH8	0.451512	4.91184e-20	1.95707e-16	371	371
ADCY6	0.450585	5.97307e-20	1.98326e-16	371	371
DYRK1A	0.447361	1.17438e-19	3.34228e-16	371	371
SON	0.446439	1.42308e-19	3.54383e-16	371	371
FBXW2	0.444795	2.00116e-19	4.42968e-16	371	371
TRRAP	0.440239	5.09814e-19	9.23319e-16	371	371
NBPF10	0.437313	9.22509e-19	1.53152e-15	371	369
CHD8	0.435383	1.36002e-18	1.7486e-15	371	371
C2CD3	0.435223	1.40436e-18	1.7486e-15	371	371
SYNJ2	0.432337	2.49693e-18	2.6181e-15	371	371
C19orf55	0.431245	3.10027e-18	3.08818e-15	371	371
GMCL1	0.428509	5.31177e-18	5.03909e-15	371	371
NCAPD3	0.428129	5.72285e-18	5.1017e-15	371	371
ZCCHC11	0.427795	6.10906e-18	5.1017e-15	371	371
SORT1	0.427764	6.14601e-18	5.1017e-15	371	371
WIPF2	0.421682	1.99383e-17	1.41861e-14	371	371
NBPF9	0.41969	2.91676e-17	1.81586e-14	371	368
WDR31	0.419409	3.07681e-17	1.85746e-14	371	362
KLHL23	0.417747	4.21643e-17	2.47058e-14	371	364
STAG1	0.415463	6.48276e-17	3.39867e-14	371	371
MYO5C	0.414858	7.26095e-17	3.70904e-14	371	371
GNA11	0.413702	9.01156e-17	4.48821e-14	371	371
CDC42BPB	0.413393	9.54701e-17	4.52847e-14	371	371
C12orf51	0.411953	1.24765e-16	5.78038e-14	371	371
TRAPPC10	0.411014	1.48444e-16	6.57179e-14	371	371
LRIG3	0.409935	1.81143e-16	7.67815e-14	371	371
CEP192	0.409654	1.90789e-16	7.91854e-14	371	371
SMC1A	0.409469	1.97366e-16	8.02434e-14	371	371
FAM168A	0.408124	2.5264e-16	9.86881e-14	371	371
BCOR	0.40753	2.81625e-16	1.07895e-13	371	371
NSD1	0.407062	3.06725e-16	1.15294e-13	371	371
BARD1	0.406797	3.21954e-16	1.18777e-13	371	347
ERC1	0.406627	3.32078e-16	1.20285e-13	371	371
RALGAPA2	0.405121	4.3654e-16	1.55299e-13	371	371
ZNF718	0.404598	4.79918e-16	1.67736e-13	371	370
BRD3	0.404342	5.02706e-16	1.69275e-13	371	371
VEZT	0.404307	5.05824e-16	1.69275e-13	371	371
C22orf30	0.404264	5.09815e-16	1.69275e-13	371	371
SYNJ1	0.403948	5.39699e-16	1.7626e-13	371	371
MLL2	0.403613	5.73404e-16	1.81383e-13	371	371
KIAA1632	0.403611	5.73594e-16	1.81383e-13	371	371
ETV3	0.403521	5.82955e-16	1.81463e-13	371	366
NBPF14	0.403403	5.95478e-16	1.8251e-13	371	371
REST	0.402558	6.93239e-16	2.09253e-13	371	370
HLCS	0.401876	7.83537e-16	2.32979e-13	371	371
HIP1	0.40063	9.79252e-16	2.63631e-13	371	371
ZNF689	0.400048	1.08627e-15	2.88544e-13	371	369
CCNT1	0.399444	1.20947e-15	3.1704e-13	371	363
GON4L	0.399248	1.25243e-15	3.22859e-13	371	371
BRIP1	0.399196	1.26408e-15	3.22859e-13	371	368
YLPM1	0.398883	1.33641e-15	3.37013e-13	371	371
SFRS14	0.398413	1.45257e-15	3.61279e-13	371	371
TGFBRAP1	0.398349	1.46891e-15	3.61279e-13	371	367
GAS2L3	0.398188	1.5114e-15	3.67195e-13	371	349
SGCB	0.398011	1.55951e-15	3.74321e-13	371	371
FGD6	0.397449	1.72266e-15	4.08559e-13	371	371
PRR12	0.396227	2.13662e-15	5.00774e-13	371	371
ZNF236	0.395746	2.32496e-15	5.32389e-13	371	371
INTS2	0.394981	2.65882e-15	5.99393e-13	371	371
MGAT5	0.39494	2.67774e-15	5.99393e-13	371	360
ANO8	0.394484	2.90023e-15	6.34927e-13	371	371
DCAF7	0.39365	3.35498e-15	7.2254e-13	371	371
ZNF609	0.393619	3.37296e-15	7.2254e-13	371	371
NF1	0.393334	3.54494e-15	7.513e-13	371	371
TTC3	0.392969	3.77709e-15	7.72399e-13	371	371
CAND1	0.392935	3.79957e-15	7.72399e-13	371	371
GPR176	0.392797	3.89237e-15	7.8327e-13	371	365
ATP11B	0.391645	4.75326e-15	9.37568e-13	371	371
HEATR5A	0.391365	4.98918e-15	9.74456e-13	371	371
SHPRH	0.390869	5.43619e-15	1.05145e-12	371	370
SLC25A40	0.390443	5.85095e-15	1.12079e-12	371	371
NOTCH1	0.390257	6.04158e-15	1.14241e-12	371	371
PDZD8	0.390221	6.07846e-15	1.14241e-12	371	371
SSH1	0.390124	6.18086e-15	1.15079e-12	371	371
SPIN1	0.390068	6.24139e-15	1.15131e-12	371	371
ASH1L	0.388958	7.553e-15	1.37529e-12	371	371
EYA3	0.388927	7.59372e-15	1.37529e-12	371	371
KIAA1267	0.388409	8.29902e-15	1.48246e-12	371	371
KIF27	0.388333	8.40771e-15	1.48246e-12	371	370
KLHL11	0.388332	8.40868e-15	1.48246e-12	371	363
RNF168	0.387949	8.97851e-15	1.56903e-12	371	371
APPL2	0.38764	9.46526e-15	1.62558e-12	371	371
RASSF3	0.387059	1.04513e-14	1.77959e-12	371	364
TBCEL	0.386595	1.13124e-14	1.87804e-12	371	371
ZNF281	0.38649	1.15152e-14	1.88897e-12	371	371
ZFYVE9	0.386189	1.21207e-14	1.96316e-12	371	371
VHL	0.385976	1.25672e-14	2.01906e-12	371	371
NOTCH2	0.385814	1.29183e-14	2.05886e-12	371	371
ZNF397	0.385573	1.34568e-14	2.12767e-12	371	371
ANKRD36BP1	0.385468	1.37e-14	2.14907e-12	371	360
LRCH3	0.385266	1.41751e-14	2.20622e-12	371	371
RBL1	0.384737	1.55036e-14	2.39429e-12	371	371
PTPLB	0.384604	1.58573e-14	2.43007e-12	371	371
TMED4	0.384393	1.64335e-14	2.48022e-12	371	371
COL27A1	0.383998	1.75649e-14	2.62716e-12	371	371
SGK196	0.383963	1.76709e-14	2.62716e-12	371	346
RNF41	0.383666	1.85788e-14	2.74168e-12	371	371
RNF39	0.38352	1.90394e-14	2.789e-12	371	340
ROCK1	0.383054	2.05953e-14	2.97478e-12	371	371
C11orf30	0.38305	2.06064e-14	2.97478e-12	371	371
MAPK8	0.38296	2.09216e-14	2.99856e-12	371	369
HELZ	0.382708	2.18284e-14	3.10618e-12	371	371
RASSF8	0.382649	2.20448e-14	3.11473e-12	371	371
DYRK2	0.382475	2.26987e-14	3.1794e-12	371	371
RASA2	0.382442	2.28217e-14	3.1794e-12	371	365
MPZL3	0.382243	2.35978e-14	3.26468e-12	371	364
BOD1L	0.381656	2.60391e-14	3.57759e-12	371	371
USP28	0.381398	2.71857e-14	3.68571e-12	371	371
BPTF	0.381396	2.71961e-14	3.68571e-12	371	371
RNF160	0.381127	2.84436e-14	3.80304e-12	371	371
SUZ12	0.38102	2.89608e-14	3.84638e-12	371	371
ARHGAP21	0.380731	3.03878e-14	4.00918e-12	371	371
ASXL2	0.380531	3.14221e-14	4.11837e-12	371	371
LEMD3	0.380414	3.20408e-14	4.172e-12	371	371
EHF	0.380348	3.23938e-14	4.19058e-12	371	366
MIB1	0.380205	3.31725e-14	4.26363e-12	371	371
PHF2	0.380075	3.39003e-14	4.32924e-12	371	371
ANKRD26	0.379547	3.70125e-14	4.66685e-12	371	371
TRAK1	0.379273	3.87372e-14	4.83961e-12	371	371
MLL3	0.379245	3.89135e-14	4.83961e-12	371	371
ZNF641	0.379025	4.03599e-14	4.96327e-12	371	370
LRRC37A4	0.378361	4.50588e-14	5.42769e-12	371	371
ARHGEF18	0.37831	4.54375e-14	5.42769e-12	371	371
SRCAP	0.378302	4.54987e-14	5.42769e-12	371	371
HMGXB4	0.378216	4.61515e-14	5.45517e-12	371	371
TTC30B	0.378199	4.62767e-14	5.45517e-12	371	370
LMTK2	0.378023	4.76475e-14	5.55562e-12	371	371
LOC144438	0.378018	4.76866e-14	5.55562e-12	371	371
PRICKLE4	0.377742	4.99099e-14	5.78084e-12	371	365
CTDSPL2	0.377702	5.02446e-14	5.78597e-12	371	371
TRIP11	0.377308	5.36158e-14	6.1387e-12	371	371
C9orf129	0.377092	5.55583e-14	6.32475e-12	371	360
CLOCK	0.37698	5.6592e-14	6.40582e-12	371	371
FBF1	0.376721	5.90628e-14	6.64774e-12	371	371
USP49	0.376372	6.25449e-14	7.00012e-12	371	351
RALGPS1	0.376063	6.58069e-14	7.32405e-12	371	371
SMURF2	0.375902	6.75741e-14	7.47895e-12	371	371
PPTC7	0.375768	6.90719e-14	7.60249e-12	371	371
MED14	0.375727	6.95323e-14	7.61112e-12	371	371
KIAA0247	0.375491	7.22778e-14	7.84906e-12	371	371
CCNI	0.375473	7.24941e-14	7.84906e-12	371	371
EP300	0.37537	7.37251e-14	7.89652e-12	371	371
PAXIP1	0.375215	7.56182e-14	8.05597e-12	371	371
KANK2	0.375147	7.6466e-14	8.10296e-12	371	371
TXLNG	0.374861	8.01299e-14	8.35784e-12	371	371
POLR2A	0.374406	8.63091e-14	8.95547e-12	371	371
FAM83G	0.374373	8.67842e-14	8.95811e-12	371	370
CTDSP2	0.373907	9.36286e-14	9.61479e-12	371	371
FAM40B	0.373727	9.64257e-14	9.76741e-12	371	371
BAT2L1	0.373726	9.64327e-14	9.76741e-12	371	371
AKAP10	0.373664	9.74223e-14	9.80226e-12	371	370
TAOK1	0.37356	9.9076e-14	9.87185e-12	371	371
ZFP91	0.373535	9.94864e-14	9.87185e-12	371	371
POLR2B	0.373528	9.96005e-14	9.87185e-12	371	371
ZNF318	0.373393	1.01808e-13	1.00407e-11	371	371
ZBTB43	0.373093	1.06902e-13	1.04911e-11	371	371
GPR75	0.373036	1.07896e-13	1.05368e-11	371	360
MDM1	0.372751	1.13004e-13	1.09818e-11	371	371
GALNT11	0.372227	1.23029e-13	1.1898e-11	371	371
LTBP1	0.372033	1.2696e-13	1.216e-11	371	371
ARID1A	0.371984	1.27974e-13	1.21986e-11	371	371
HIPK3	0.371949	1.28694e-13	1.22088e-11	371	371
SART3	0.371851	1.3076e-13	1.2346e-11	371	371
SPATA13	0.37178	1.32251e-13	1.24279e-11	371	371
YY2	0.371693	1.34144e-13	1.25276e-11	371	346
PAFAH1B2	0.371673	1.3457e-13	1.25276e-11	371	371
ZNF430	0.371603	1.36098e-13	1.2548e-11	371	359
ABL1	0.371595	1.36277e-13	1.2548e-11	371	371
RNF169	0.371551	1.37257e-13	1.2548e-11	371	371
PTPRF	0.371548	1.37309e-13	1.2548e-11	371	371
SAMD4B	0.371476	1.38921e-13	1.26373e-11	371	371
C1orf192	0.371145	1.46554e-13	1.32111e-11	371	362
CCDC163P	0.371044	1.48958e-13	1.33673e-11	371	352
KRBA2	0.370775	1.55575e-13	1.38365e-11	371	369
PCNX	0.370482	1.63088e-13	1.44402e-11	371	371
FAM161B	0.370257	1.69108e-13	1.49069e-11	371	365
ALX3	0.370099	1.73454e-13	1.52227e-11	371	359
HIPK1	0.370049	1.74859e-13	1.52787e-11	371	371
DHX9	0.369807	1.81802e-13	1.5816e-11	371	371
EPC1	0.369571	1.8882e-13	1.62843e-11	371	370
SLC5A3	0.369151	2.01984e-13	1.71231e-11	371	371
KBTBD4	0.36912	2.02984e-13	1.71349e-11	371	371
FBXO34	0.369069	2.04651e-13	1.71532e-11	371	371
SKIL	0.369061	2.04922e-13	1.71532e-11	371	371
MED1	0.368834	2.12502e-13	1.76394e-11	371	371
SCYL2	0.368479	2.24928e-13	1.8488e-11	371	371
PPM1D	0.368463	2.25509e-13	1.8488e-11	371	371
DNMT1	0.368224	2.34275e-13	1.90499e-11	371	371
AASDH	0.367834	2.49331e-13	1.98687e-11	371	371
KIRREL	0.367526	2.61886e-13	2.07035e-11	371	344
CEP97	0.367193	2.76156e-13	2.17454e-11	371	371
MLL	0.366684	2.99449e-13	2.33001e-11	371	371
RIC8B	0.366684	2.99464e-13	2.33001e-11	371	371
BCL9L	0.366661	3.00578e-13	2.33001e-11	371	371
SBNO1	0.366629	3.02089e-13	2.33264e-11	371	367
PLEKHA7	0.366601	3.0342e-13	2.33387e-11	371	371
CXXC5	0.366463	3.10172e-13	2.37664e-11	371	371
ZNF426	0.36587	3.4075e-13	2.56981e-11	371	366
SBK1	0.365469	3.63139e-13	2.68924e-11	371	370
ZNF420	0.365457	3.63828e-13	2.68924e-11	371	371
SENP1	0.365445	3.64469e-13	2.68924e-11	371	371
NCOA6	0.365407	3.66717e-13	2.69584e-11	371	371
TCF12	0.365374	3.6863e-13	2.69994e-11	371	371
KIAA2026	0.365232	3.77013e-13	2.74781e-11	371	371
BAT2	0.365209	3.78369e-13	2.74781e-11	371	371
FZD1	0.364971	3.92878e-13	2.83058e-11	371	371
ZNF192	0.36496	3.9357e-13	2.83058e-11	371	371
C14orf174	0.364917	3.96217e-13	2.83936e-11	371	316
GTF3C4	0.364729	4.08152e-13	2.91441e-11	371	371
DAB2IP	0.364577	4.18096e-13	2.97475e-11	371	371
ADNP	0.364535	4.20834e-13	2.98358e-11	371	371
ZNF713	0.36434	4.33983e-13	3.05068e-11	371	370
FAM73A	0.364301	4.36668e-13	3.05239e-11	371	371
RBBP5	0.363691	4.80728e-13	3.32537e-11	371	371
STRN	0.363556	4.90993e-13	3.38462e-11	371	371
CDK12	0.362686	5.62896e-13	3.84602e-11	371	371
PHF12	0.362626	5.68233e-13	3.8636e-11	371	371
MON2	0.362536	5.76258e-13	3.90483e-11	371	371
GIGYF2	0.362509	5.78731e-13	3.9083e-11	371	371
RBBP4	0.36216	6.1123e-13	4.09997e-11	371	371
C17orf65	0.362021	6.24655e-13	4.162e-11	371	371
SLC30A6	0.361666	6.60255e-13	4.38454e-11	371	371
BIRC6	0.361496	6.7805e-13	4.47288e-11	371	371
BAZ1B	0.361261	7.03412e-13	4.62488e-11	371	371
TUBGCP4	0.361078	7.23721e-13	4.74275e-11	371	371
ADNP2	0.360963	7.36856e-13	4.79727e-11	371	371
BTBD3	0.360841	7.50997e-13	4.87341e-11	371	371
ARHGAP32	0.360711	7.66369e-13	4.95701e-11	371	371
BCL7A	0.360428	8.00829e-13	5.14649e-11	371	371
GTF2A1	0.360308	8.15922e-13	5.22662e-11	371	369
DOPEY2	0.359999	8.56028e-13	5.44849e-11	371	371
BRWD1	0.359915	8.67226e-13	5.50219e-11	371	371
EXOC6B	0.359873	8.72942e-13	5.51475e-11	371	369
KDM5C	0.35986	8.74742e-13	5.51475e-11	371	371
KIAA0754	0.359588	9.1243e-13	5.7342e-11	371	370
C10orf118	0.359554	9.17259e-13	5.74643e-11	371	371
MFHAS1	0.359303	9.53559e-13	5.9365e-11	371	371
NR2C2	0.35903	9.94863e-13	6.17435e-11	371	371
SETD2	0.358913	1.01302e-12	6.26752e-11	371	371
PPFIBP1	0.358862	1.02105e-12	6.29763e-11	371	371
WDTC1	0.358832	1.02581e-12	6.30744e-11	371	371
RSF1	0.35881	1.02918e-12	6.30869e-11	371	371
DPP8	0.358603	1.06275e-12	6.49448e-11	371	371
RAI1	0.358567	1.06864e-12	6.51055e-11	371	371
PIK3C2B	0.358541	1.07291e-12	6.51661e-11	371	371
CDKL5	0.358413	1.09444e-12	6.62719e-11	371	308
ZMIZ1	0.358371	1.10145e-12	6.63718e-11	371	371
MLL5	0.358364	1.10275e-12	6.63718e-11	371	371
IPMK	0.358224	1.12678e-12	6.76133e-11	371	358
LOC389333	0.357974	1.17114e-12	7.00137e-11	371	358
FAM38B	0.357959	1.17381e-12	7.00137e-11	371	370
ZBTB26	0.35787	1.19008e-12	7.05618e-11	371	371
NUMA1	0.357475	1.26471e-12	7.4764e-11	371	371
2019-03-08	0.35727	1.30523e-12	7.67046e-11	371	371
PRKAR2A	0.357203	1.31859e-12	7.72616e-11	371	371
EXD2	0.35717	1.3254e-12	7.74331e-11	371	371
SFRS15	0.357021	1.356e-12	7.87589e-11	371	371
ATF7	0.356988	1.36297e-12	7.88324e-11	371	371
WDR47	0.356978	1.36518e-12	7.88324e-11	371	371
GTF2I	0.356945	1.37201e-12	7.89975e-11	371	371
RHOT1	0.356886	1.38442e-12	7.94825e-11	371	371
SPIN3	0.356664	1.43263e-12	8.20138e-11	371	371
FRMPD1	0.356634	1.4391e-12	8.21485e-11	371	352
INCENP	0.356431	1.48478e-12	8.40878e-11	371	371
ERCC6	0.356418	1.48756e-12	8.40878e-11	371	371
HACE1	0.35641	1.48949e-12	8.40878e-11	371	370
LOC100129550	0.356408	1.48996e-12	8.40878e-11	371	371
KIAA1468	0.355975	1.59209e-12	8.93453e-11	371	371
SIPA1L3	0.355731	1.65271e-12	9.24868e-11	371	371
PATL1	0.355543	1.701e-12	9.49224e-11	371	371
MACF1	0.355476	1.71853e-12	9.56327e-11	371	371
ZNF562	0.355256	1.77715e-12	9.84669e-11	371	371
LOC642852	0.355239	1.78185e-12	9.84669e-11	371	371
ADAM10	0.35523	1.78429e-12	9.84669e-11	371	371
THRAP3	0.355199	1.79279e-12	9.8663e-11	371	371
LDB1	0.355109	1.81748e-12	9.94723e-11	371	371
IPP	0.355007	1.84608e-12	1.00549e-10	371	371
ONECUT1	0.355003	1.84724e-12	1.00549e-10	371	367
NAA35	0.35468	1.94028e-12	1.04754e-10	371	371
MAN1A2	0.354528	1.98596e-12	1.06931e-10	371	371
SIN3A	0.354096	2.12072e-12	1.13879e-10	371	371
ZNF45	0.353826	2.20964e-12	1.18334e-10	371	371
TSTD2	0.35378	2.2251e-12	1.18843e-10	371	371
HECTD1	0.353619	2.28044e-12	1.21149e-10	371	371
FNIP2	0.353304	2.39204e-12	1.26404e-10	371	371
NPAT	0.353239	2.4155e-12	1.27306e-10	371	371
UBE3B	0.35318	2.43746e-12	1.28115e-10	371	371
MCM3AP	0.353153	2.4475e-12	1.28115e-10	371	371
TRIM33	0.352913	2.53811e-12	1.32042e-10	371	371
DIP2A	0.352912	2.5385e-12	1.32042e-10	371	371
SOS2	0.352697	2.62223e-12	1.36042e-10	371	371
ZBTB39	0.352579	2.66977e-12	1.3805e-10	371	371
TMEM184C	0.352545	2.68344e-12	1.38138e-10	371	371
PPP2R5E	0.352474	2.7123e-12	1.39264e-10	371	371
MAML2	0.352455	2.72013e-12	1.39307e-10	371	370
DYNLL2	0.352398	2.74366e-12	1.40152e-10	371	371
RNMT	0.352368	2.75633e-12	1.40439e-10	371	371
C5orf42	0.352221	2.81819e-12	1.4286e-10	371	371
DNAJC14	0.352166	2.84175e-12	1.43689e-10	371	371
FAM13B	0.352046	2.89377e-12	1.45948e-10	371	371
NIN	0.352028	2.90132e-12	1.4596e-10	371	371
KDM6A	0.351855	2.97822e-12	1.49451e-10	371	371
RIF1	0.351775	3.01451e-12	1.50892e-10	371	371
ZNF791	0.351635	3.07899e-12	1.53734e-10	371	371
ZNF627	0.351617	3.08695e-12	1.53745e-10	371	371
PVRL3	0.351331	3.22331e-12	1.60137e-10	371	366
REV3L	0.351109	3.33282e-12	1.65138e-10	371	371
WDR11	0.351093	3.34056e-12	1.65138e-10	371	371
ATP11A	0.35094	3.41846e-12	1.68154e-10	371	371
HCFC1	0.35068	3.55498e-12	1.74011e-10	371	371
CDK2	0.350629	3.58237e-12	1.74921e-10	371	371
ERN1	0.350552	3.62355e-12	1.765e-10	371	371
CSNK2A1P	0.350483	3.66141e-12	1.77871e-10	371	371
SMC3	0.350468	3.66956e-12	1.77871e-10	371	371
TSHZ1	0.350395	3.71019e-12	1.78194e-10	371	371
PTGFR	0.350395	3.71032e-12	1.78194e-10	371	353
PIP4K2C	0.350392	3.71201e-12	1.78194e-10	371	371
NFATC2	0.349773	4.07305e-12	1.95056e-10	371	342
NPEPPS	0.349752	4.08583e-12	1.95199e-10	371	371
NCOR2	0.3497	4.11785e-12	1.95789e-10	371	371
USP12	0.349658	4.14365e-12	1.96547e-10	371	371
CASP8AP2	0.349606	4.17618e-12	1.9762e-10	371	371
SP2	0.349506	4.23895e-12	2.00114e-10	371	371
LYPD6	0.349305	4.36866e-12	2.05751e-10	371	322
TNPO3	0.349191	4.44381e-12	2.08796e-10	371	371
VPS8	0.349174	4.45524e-12	2.08841e-10	371	371
ZBTB44	0.348858	4.67017e-12	2.1789e-10	371	371
SLK	0.348729	4.76094e-12	2.21606e-10	371	371
RRAGC	0.348587	4.86325e-12	2.25316e-10	371	370
BAG4	0.348464	4.95304e-12	2.28943e-10	371	371
ZDHHC20	0.348399	5.00164e-12	2.30654e-10	371	364
DLG1	0.347911	5.37806e-12	2.46303e-10	371	371
FAM193A	0.347814	5.45668e-12	2.48192e-10	371	371
RRM1	0.347786	5.47962e-12	2.48667e-10	371	371
DHX33	0.347689	5.5587e-12	2.51683e-10	371	370
RREB1	0.347615	5.62053e-12	2.52898e-10	371	371
LOC200030	0.347611	5.62363e-12	2.52898e-10	371	371
TAF13	0.347402	5.80164e-12	2.60316e-10	371	370
ISG20L2	0.347262	5.92289e-12	2.65159e-10	371	371
USP16	0.347172	6.00299e-12	2.68142e-10	371	371
ZFR	0.347023	6.13697e-12	2.72903e-10	371	371
KBTBD7	0.346829	6.31632e-12	2.7963e-10	371	371
PIP5K1A	0.346245	6.88632e-12	3.02179e-10	371	371
SLC30A4	0.345977	7.16468e-12	3.11648e-10	371	359
REL	0.345946	7.19795e-12	3.12413e-10	371	370
CDK8	0.345861	7.28852e-12	3.15656e-10	371	368
CHD6	0.345533	7.65017e-12	3.29172e-10	371	371
PARG	0.345345	7.86634e-12	3.37744e-10	371	371
MYST2	0.345301	7.91717e-12	3.39196e-10	371	371
SP1	0.345234	7.99518e-12	3.41803e-10	371	371
G2E3	0.345184	8.0545e-12	3.43601e-10	371	371
FUT11	0.345156	8.08748e-12	3.43825e-10	371	371
C15orf52	0.345151	8.09426e-12	3.43825e-10	371	371
TRMT2B	0.344961	8.32381e-12	3.52074e-10	371	371
NUP205	0.344561	8.82879e-12	3.70289e-10	371	371
APAF1	0.344546	8.84798e-12	3.70314e-10	371	371
ATG2B	0.344488	8.92397e-12	3.71556e-10	371	371
GOLGB1	0.343948	9.65986e-12	3.98434e-10	371	371
COL4A3	0.343908	9.71747e-12	3.99982e-10	371	345
TRIM45	0.343674	1.00558e-11	4.12206e-10	371	371
RC3H2	0.343643	1.01027e-11	4.12548e-10	371	371
KIAA1958	0.343641	1.01056e-11	4.12548e-10	371	370
KCNJ3	0.343609	1.0153e-11	4.13637e-10	371	322
ADAM17	0.343592	1.01775e-11	4.13789e-10	371	371
DNAJC22	0.34349	1.03305e-11	4.19055e-10	371	371
DPY19L3	0.343478	1.03491e-11	4.19055e-10	371	371
DBR1	0.343238	1.07194e-11	4.32292e-10	371	371
AHCYL2	0.343109	1.0923e-11	4.39612e-10	371	371
CCDC52	0.343082	1.09666e-11	4.40478e-10	371	371
PDPR	0.342869	1.13144e-11	4.5353e-10	371	371
RAD51L3	0.34269	1.16134e-11	4.64581e-10	371	371
HERC2	0.342551	1.18522e-11	4.73184e-10	371	371
ZFX	0.342535	1.18793e-11	4.73319e-10	371	371
RQCD1	0.342483	1.19696e-11	4.75443e-10	371	369
BRCA2	0.342477	1.19803e-11	4.75443e-10	371	368
BRPF1	0.342347	1.22102e-11	4.83602e-10	371	371
USP34	0.342233	1.24153e-11	4.90218e-10	371	371
PRR11	0.342227	1.24265e-11	4.90218e-10	371	344
C9orf102	0.342193	1.2487e-11	4.9163e-10	371	371
C14orf118	0.342142	1.25814e-11	4.94372e-10	371	371
CEP290	0.341859	1.31103e-11	5.1414e-10	371	371
SLC29A1	0.341819	1.3187e-11	5.16134e-10	371	371
TADA2A	0.34173	1.33597e-11	5.21866e-10	371	371
PPP1R12A	0.341508	1.37978e-11	5.3648e-10	371	371
DDI2	0.34108	1.46823e-11	5.67681e-10	371	358
MAMLD1	0.34107	1.47035e-11	5.67681e-10	371	371
FAM129B	0.340893	1.50867e-11	5.79109e-10	371	371
TRIO	0.340744	1.54163e-11	5.88359e-10	371	371
C14orf135	0.34054	1.58806e-11	6.03767e-10	371	371
FNBP1L	0.340479	1.60216e-11	6.06811e-10	371	371
NFIC	0.340249	1.65626e-11	6.2611e-10	371	371
ZNF354C	0.340119	1.6879e-11	6.35658e-10	371	312
MYST4	0.340026	1.71058e-11	6.42986e-10	371	371
ATXN7L3	0.33999	1.71956e-11	6.45142e-10	371	371
KCTD20	0.339723	1.78733e-11	6.68053e-10	371	371
INTS4L2	0.339633	1.81075e-11	6.75539e-10	371	346
PHACTR4	0.33957	1.82737e-11	6.80466e-10	371	371
KIAA1012	0.339535	1.83648e-11	6.82582e-10	371	371
RBBP8	0.339507	1.84408e-11	6.8413e-10	371	371
SP4	0.339154	1.94027e-11	7.18477e-10	371	371
LCOR	0.338985	1.98815e-11	7.34842e-10	371	370
MPHOSPH9	0.338804	2.04091e-11	7.49127e-10	371	371
MSL1	0.3388	2.04184e-11	7.49127e-10	371	371
BCL2L2	0.338652	2.08582e-11	7.63856e-10	371	371
RALGAPB	0.338476	2.13955e-11	7.82094e-10	371	371
TBC1D19	0.338331	2.18449e-11	7.97059e-10	371	371
DIS3L	0.338081	2.2644e-11	8.23202e-10	371	371
LATS1	0.337986	2.29561e-11	8.30742e-10	371	371
ATXN7L3B	0.33798	2.29765e-11	8.30742e-10	371	371
GK5	0.337952	2.30699e-11	8.31828e-10	371	371
ZNF397OS	0.337945	2.30901e-11	8.31828e-10	371	371
DIP2B	0.337714	2.38697e-11	8.56814e-10	371	371
KDM4A	0.337621	2.41905e-11	8.66769e-10	371	371
GSTCD	0.337592	2.42898e-11	8.67841e-10	371	371
FAM179B	0.337444	2.48142e-11	8.82767e-10	371	371
TCHP	0.3369	2.68227e-11	9.5082e-10	371	371
TNS1	0.336692	2.76325e-11	9.77789e-10	371	371
APOOL	0.336633	2.78673e-11	9.84349e-10	371	371
TCF20	0.336432	2.86796e-11	1.00946e-09	371	371
NCOA1	0.336392	2.88418e-11	1.0116e-09	371	371
GOLIM4	0.336369	2.89368e-11	1.01314e-09	371	371
MDN1	0.336331	2.90944e-11	1.01688e-09	371	371
CELF1	0.336316	2.91576e-11	1.0173e-09	371	371
C9orf41	0.336232	2.95089e-11	1.02776e-09	371	370
ATP1A1	0.336127	2.99572e-11	1.04155e-09	371	371
PEX1	0.336037	3.03419e-11	1.05126e-09	371	371
STXBP5	0.335857	3.11307e-11	1.07485e-09	371	371
UHMK1	0.335759	3.15697e-11	1.08812e-09	371	371
TAF1	0.335582	3.23734e-11	1.11389e-09	371	371
DCUN1D1	0.335545	3.25443e-11	1.11784e-09	371	371
BTBD8	0.335476	3.28662e-11	1.12507e-09	371	276
SMCHD1	0.335452	3.29786e-11	1.12529e-09	371	371
CNNM4	0.33545	3.29872e-11	1.12529e-09	371	371
MARK2	0.335312	3.36408e-11	1.14563e-09	371	371
KIAA0317	0.335272	3.38344e-11	1.15025e-09	371	371
USP1	0.335124	3.4557e-11	1.17082e-09	371	371
LOC284441	0.335111	3.462e-11	1.17097e-09	371	367
ZFP30	0.335023	3.50565e-11	1.18172e-09	371	369
LOC440354	0.334637	3.70272e-11	1.24184e-09	371	370
DZIP1L	0.334492	3.78015e-11	1.26356e-09	371	369
FRS2	0.33446	3.79736e-11	1.26644e-09	371	371
LEPROT	0.334452	3.80148e-11	1.26644e-09	371	370
TTLL5	0.33441	3.82414e-11	1.27186e-09	371	371
PCDP1	0.334257	3.90812e-11	1.29763e-09	371	316
AKAP9	0.334154	3.96554e-11	1.31232e-09	371	371
AFG3L2	0.3341	3.99582e-11	1.32014e-09	371	371
HUNK	0.334002	4.05191e-11	1.33646e-09	371	360
UGCG	0.333975	4.06725e-11	1.3393e-09	371	370
USP46	0.33396	4.07592e-11	1.33972e-09	371	371
ZXDA	0.333761	4.19245e-11	1.36697e-09	371	369
COL4A4	0.333724	4.21412e-11	1.37179e-09	371	371
MAP3K3	0.333659	4.25304e-11	1.3822e-09	371	371
RNF38	0.333263	4.49816e-11	1.45263e-09	371	371
PLXNC1	0.333231	4.51839e-11	1.45656e-09	371	361
LOC284232	0.33297	4.68792e-11	1.50877e-09	371	346
FAM63B	0.332907	4.72998e-11	1.51985e-09	371	371
NAA40	0.332801	4.80097e-11	1.5377e-09	371	371
ZNF37A	0.33277	4.82177e-11	1.54188e-09	371	371
CTNND1	0.332635	4.91486e-11	1.56913e-09	371	371
CREBBP	0.33241	5.0725e-11	1.61429e-09	371	371
LOC100170939	0.332311	5.14392e-11	1.6344e-09	371	355
ITPR3	0.33206	5.32875e-11	1.68775e-09	371	371
PRDM4	0.332039	5.34496e-11	1.6888e-09	371	371
ZNF704	0.332033	5.34902e-11	1.6888e-09	371	368
PGAM4	0.33187	5.47287e-11	1.72244e-09	371	369
NEO1	0.331768	5.55193e-11	1.74457e-09	371	371
SATB2	0.331728	5.58357e-11	1.75175e-09	371	371
C1orf58	0.331407	5.84086e-11	1.82385e-09	371	371
TTBK2	0.331379	5.86354e-11	1.82677e-09	371	371
ZNF551	0.331373	5.86856e-11	1.82677e-09	371	369
ZNF619	0.331256	5.96556e-11	1.85118e-09	371	371
KIAA1432	0.331125	6.0758e-11	1.8783e-09	371	371
DCK	0.330995	6.18736e-11	1.90517e-09	371	371
GCFC1	0.330926	6.24745e-11	1.9148e-09	371	371
BTBD7	0.33086	6.30608e-11	1.9298e-09	371	371
VEZF1	0.330837	6.3263e-11	1.93301e-09	371	371
STXBP4	0.330782	6.3751e-11	1.94494e-09	371	371
NUAK1	0.330716	6.43448e-11	1.96006e-09	371	371
TRIM56	0.330619	6.52248e-11	1.97779e-09	371	371
PIK3CA	0.330451	6.67732e-11	2.02167e-09	371	371
GALNT1	0.330195	6.92071e-11	2.07955e-09	371	371
ST5	0.330171	6.94367e-11	2.08331e-09	371	371
PI4KA	0.330157	6.95689e-11	2.08414e-09	371	371
ALMS1	0.330074	7.03804e-11	2.10528e-09	371	371
EP400	0.330039	7.07303e-11	2.10941e-09	371	371
KIAA1107	0.329922	7.1894e-11	2.13738e-09	371	371
CDK13	0.329906	7.20532e-11	2.13738e-09	371	371
FANCM	0.329901	7.20973e-11	2.13738e-09	371	371
WBP11P1	0.329739	7.37459e-11	2.17654e-09	371	357
RLF	0.329513	7.61063e-11	2.24288e-09	371	371
TOPBP1	0.329251	7.89343e-11	2.31254e-09	371	371
ARHGAP5	0.329155	7.99971e-11	2.33681e-09	371	371
BAZ2A	0.328982	8.19405e-11	2.39007e-09	371	371
CLASP2	0.328817	8.3847e-11	2.43854e-09	371	371
MEX3D	0.328728	8.48867e-11	2.46518e-09	371	371
ZNF12	0.328717	8.50167e-11	2.46536e-09	371	371
KIAA0892	0.328602	8.63911e-11	2.50158e-09	371	371
SPATA1	0.328561	8.68799e-11	2.5119e-09	371	337
KIAA1804	0.328499	8.76339e-11	2.52655e-09	371	370
ILDR2	0.32846	8.81076e-11	2.53653e-09	371	289
SLC24A1	0.328352	8.94362e-11	2.57107e-09	371	371
ZNF774	0.328314	8.99052e-11	2.58082e-09	371	367
B4GALT6	0.328217	9.11286e-11	2.61218e-09	371	371
WHSC1L1	0.328192	9.14468e-11	2.61753e-09	371	371
GABPA	0.328146	9.20272e-11	2.63037e-09	371	371
CKAP5	0.32811	9.24862e-11	2.6397e-09	371	371
AMOTL1	0.32803	9.35255e-11	2.66554e-09	371	371
LOC646471	0.328006	9.38262e-11	2.67029e-09	371	367
MIA2	0.32776	9.70786e-11	2.75891e-09	371	367
ATP9B	0.327734	9.74318e-11	2.76501e-09	371	371
BMP8A	0.327508	1.00524e-10	2.84162e-09	371	371
KLHL8	0.327404	1.01982e-10	2.87774e-09	371	371
UBXN7	0.327284	1.03693e-10	2.92189e-09	371	371
ZNF91	0.32719	1.05047e-10	2.95585e-09	371	371
UBE3C	0.327156	1.05534e-10	2.96538e-09	371	371
BTC	0.327016	1.07604e-10	3.01928e-09	371	293
ZNF664	0.326963	1.08388e-10	3.037e-09	371	371
DAG1	0.326675	1.12777e-10	3.13792e-09	371	371
WDHD1	0.326656	1.13085e-10	3.14208e-09	371	371
WHSC1	0.326639	1.13343e-10	3.14486e-09	371	371
ZBTB12	0.326503	1.15494e-10	3.20009e-09	371	371
RAB3IP	0.32647	1.16008e-10	3.20987e-09	371	371
PSIP1	0.326288	1.18958e-10	3.28694e-09	371	371
NBPF1	0.326208	1.20272e-10	3.31405e-09	371	371
ZNF292	0.326101	1.22052e-10	3.34921e-09	371	371
TUG1	0.326078	1.22452e-10	3.35556e-09	371	371
ZNF678	0.326054	1.22848e-10	3.36177e-09	371	369
MED12	0.325842	1.26488e-10	3.4519e-09	371	371
PIK3C2A	0.325816	1.26936e-10	3.45939e-09	371	371
CSTF2T	0.3258	1.2722e-10	3.46241e-09	371	371
SRPK2	0.325756	1.27995e-10	3.47399e-09	371	371
KDM5A	0.325658	1.29717e-10	3.51594e-09	371	371
TFDP1	0.325446	1.33552e-10	3.61497e-09	371	371
GDAP2	0.325376	1.34849e-10	3.64514e-09	371	371
IPPK	0.325195	1.38229e-10	3.72289e-09	371	371
GUSBL1	0.325176	1.38591e-10	3.72606e-09	371	369
ZNF765	0.325112	1.39813e-10	3.75383e-09	371	371
CAPS2	0.325049	1.41021e-10	3.78119e-09	371	361
OTX1	0.325003	1.41922e-10	3.79963e-09	371	327
PROX1	0.324918	1.43584e-10	3.83443e-09	371	370
EHMT1	0.324903	1.4387e-10	3.83691e-09	371	371
TXNDC16	0.324846	1.45011e-10	3.86217e-09	371	371
UBN1	0.324543	1.51135e-10	4.0092e-09	371	371
ADAT1	0.324488	1.52293e-10	4.03454e-09	371	371
FAM114A1	0.324458	1.52913e-10	4.04561e-09	371	371
SRRM2	0.324433	1.53435e-10	4.05403e-09	371	371
R3HDM2	0.324327	1.55677e-10	4.10644e-09	371	371
SBF2	0.32425	1.57329e-10	4.13487e-09	371	371
ARMC8	0.32424	1.57533e-10	4.13487e-09	371	371
LOC100132111	0.323952	1.63858e-10	4.2896e-09	371	357
TRIM37	0.323842	1.66335e-10	4.34301e-09	371	371
AKAP2	0.323687	1.69899e-10	4.42448e-09	371	346
TNRC6B	0.323619	1.71475e-10	4.45388e-09	371	371
SUPT16H	0.323608	1.71736e-10	4.45484e-09	371	371
MYO19	0.323559	1.7289e-10	4.47895e-09	371	371
ELF1	0.323532	1.73517e-10	4.48936e-09	371	371
SPEN	0.323508	1.74082e-10	4.49813e-09	371	371
NCAPG2	0.323461	1.75207e-10	4.51549e-09	371	371
ELF2	0.323365	1.77501e-10	4.56281e-09	371	371
LMBR1	0.323317	1.78676e-10	4.58709e-09	371	371
HNRNPUL2	0.323272	1.79783e-10	4.60958e-09	371	371
WDR60	0.323245	1.80439e-10	4.62043e-09	371	371
TEX2	0.323132	1.83231e-10	4.6859e-09	371	371
ARHGEF11	0.323122	1.83474e-10	4.68611e-09	371	371
UEVLD	0.323064	1.84931e-10	4.71729e-09	371	371
LIMS1	0.322912	1.88807e-10	4.79772e-09	371	371
L2HGDH	0.322634	1.96062e-10	4.96939e-09	371	371
MED13	0.322586	1.97356e-10	4.9895e-09	371	371
ZNF407	0.322575	1.97636e-10	4.99024e-09	371	371
ZNF107	0.322507	1.99493e-10	5.03076e-09	371	370
LRBA	0.322365	2.03375e-10	5.12217e-09	371	371
GOSR1	0.322141	2.09645e-10	5.26014e-09	371	371
CLSPN	0.322064	2.11836e-10	5.30843e-09	371	363
DIDO1	0.322034	2.1269e-10	5.32313e-09	371	371
IREB2	0.321965	2.14702e-10	5.36674e-09	371	371
DCLRE1A	0.321842	2.18299e-10	5.44477e-09	371	371
DOCK7	0.32184	2.1837e-10	5.44477e-09	371	371
BCL9	0.32183	2.18662e-10	5.44523e-09	371	371
HERC1	0.321813	2.19159e-10	5.44566e-09	371	371
PTAR1	0.321811	2.19226e-10	5.44566e-09	371	371
SMARCAD1	0.321639	2.24374e-10	5.55579e-09	371	371
FBXO11	0.321635	2.24496e-10	5.55579e-09	371	371
C14orf132	0.321593	2.25798e-10	5.58108e-09	371	366
ATAD5	0.321581	2.26165e-10	5.58321e-09	371	371
ZNF644	0.321513	2.28246e-10	5.62065e-09	371	371
LRRC41	0.321499	2.28691e-10	5.62468e-09	371	371
BMPR1A	0.321318	2.34348e-10	5.74961e-09	371	371
BAHCC1	0.32129	2.35239e-10	5.76437e-09	371	371
SETD5	0.321269	2.35905e-10	5.7736e-09	371	371
ZNF500	0.321157	2.39491e-10	5.85416e-09	371	371
DCBLD2	0.320982	2.45229e-10	5.9805e-09	371	371
FAM102B	0.320981	2.4526e-10	5.9805e-09	371	371
DOCK5	0.320926	2.47074e-10	6.01737e-09	371	371
ZNF567	0.320776	2.52143e-10	6.11725e-09	371	370
DENND2C	0.320768	2.52403e-10	6.11725e-09	371	371
SFRS2IP	0.320741	2.53345e-10	6.1326e-09	371	371
KDELC2	0.320713	2.54289e-10	6.14799e-09	371	371
MRE11A	0.320548	2.60023e-10	6.26382e-09	371	371
LOC653501	0.320433	2.64073e-10	6.3537e-09	371	371
RGP1	0.320307	2.68613e-10	6.45514e-09	371	371
PLAGL2	0.320235	2.71213e-10	6.50322e-09	371	371
DCLRE1B	0.320234	2.71267e-10	6.50322e-09	371	371
LLGL1	0.320216	2.71917e-10	6.50615e-09	371	371
ARID1B	0.320134	2.74941e-10	6.56759e-09	371	371
CBL	0.320088	2.76633e-10	6.6001e-09	371	371
GTF2H3	0.319948	2.81886e-10	6.71737e-09	371	371
SPTB	0.319878	2.84545e-10	6.77265e-09	371	370
RCOR1	0.319866	2.85031e-10	6.77611e-09	371	371
ARID2	0.319849	2.85653e-10	6.78282e-09	371	371
ZSCAN29	0.319777	2.88463e-10	6.84139e-09	371	371
ZNF710	0.319755	2.89322e-10	6.8536e-09	371	370
ZDHHC21	0.319684	2.92092e-10	6.90295e-09	371	370
RPS6KA5	0.319683	2.92099e-10	6.90295e-09	371	369
IPO9	0.31965	2.93416e-10	6.92587e-09	371	371
ZBED1	0.31955	2.97393e-10	7.00316e-09	371	371
RSRC1	0.319536	2.97941e-10	7.00776e-09	371	371
PLEKHH2	0.319347	3.05586e-10	7.17064e-09	371	367
CEP110	0.319328	3.06399e-10	7.18128e-09	371	371
PLEKHH3	0.319307	3.07245e-10	7.19264e-09	371	371
DCAF12	0.319269	3.088e-10	7.22056e-09	371	371
DHX40	0.319177	3.1264e-10	7.29393e-09	371	371
DCAF5	0.319177	3.1267e-10	7.29393e-09	371	371
N4BP2	0.31902	3.19305e-10	7.43131e-09	371	369
PRRT2	0.318988	3.20664e-10	7.45422e-09	371	368
CABIN1	0.318953	3.22182e-10	7.48079e-09	371	371
UBN2	0.318893	3.24799e-10	7.53277e-09	371	371
SPTLC2	0.318795	3.29089e-10	7.62338e-09	371	371
QSER1	0.318766	3.30373e-10	7.63537e-09	371	371
MAGI3	0.318678	3.34278e-10	7.71643e-09	371	371
RAB3GAP1	0.318423	3.45871e-10	7.94745e-09	371	371
ARHGAP11B	0.318414	3.46281e-10	7.9477e-09	371	338
TMEM38A	0.318352	3.49195e-10	8.00536e-09	371	370
CHST9	0.318334	3.5002e-10	8.01506e-09	371	353
POLD3	0.318325	3.50446e-10	8.0156e-09	371	371
ZMYM4	0.318286	3.52285e-10	8.04841e-09	371	371
CLCN2	0.318245	3.54213e-10	8.0832e-09	371	371
SLMAP	0.318187	3.56962e-10	8.12732e-09	371	371
KIAA0649	0.318145	3.5898e-10	8.16392e-09	371	371
CRAMP1L	0.318101	3.61074e-10	8.18997e-09	371	371
BRD4	0.318071	3.62522e-10	8.20701e-09	371	371
ZNF225	0.318014	3.65316e-10	8.26088e-09	371	370
RBM9	0.317832	3.74302e-10	8.45179e-09	371	371
ZKSCAN1	0.317656	3.83183e-10	8.63549e-09	371	371
AP1S3	0.317588	3.86684e-10	8.70455e-09	371	371
KIAA0494	0.317563	3.87982e-10	8.72391e-09	371	371
MAML1	0.317535	3.89428e-10	8.74018e-09	371	371
NEDD1	0.317329	4.00238e-10	8.94375e-09	371	371
TECTA	0.317325	4.00453e-10	8.94375e-09	371	360
DSCR6	0.317296	4.02018e-10	8.96864e-09	371	336
ZMYM1	0.317271	4.03343e-10	8.98813e-09	371	371
KIAA1731	0.317257	4.04122e-10	8.99544e-09	371	371
ATP2A2	0.316725	4.33731e-10	9.59571e-09	371	371
WNT3	0.316721	4.33979e-10	9.59571e-09	371	371
USP32	0.316684	4.36094e-10	9.62112e-09	371	371
DMXL2	0.316659	4.37559e-10	9.63711e-09	371	371
CPOX	0.316645	4.384e-10	9.63997e-09	371	371
SP3	0.316388	4.53609e-10	9.94296e-09	371	371
POC1B	0.316387	4.53677e-10	9.94296e-09	371	371
SECISBP2L	0.316241	4.62562e-10	1.01265e-08	371	371
PRRG4	0.316119	4.70079e-10	1.02686e-08	371	371
USP25	0.316004	4.77329e-10	1.04155e-08	371	371
CENPC1	0.315951	4.80663e-10	1.0476e-08	371	371
KPNB1	0.315936	4.81632e-10	1.0476e-08	371	371
APPBP2	0.315935	4.81681e-10	1.0476e-08	371	371
KIAA1109	0.315879	4.85296e-10	1.05432e-08	371	371
ZNF136	0.315831	4.88349e-10	1.05864e-08	371	371
GATSL1	0.315695	4.97236e-10	1.07673e-08	371	351
PCNT	0.315672	4.98769e-10	1.07888e-08	371	371
SRRM1	0.315487	5.11118e-10	1.10439e-08	371	371
TM9SF2	0.315446	5.13909e-10	1.10922e-08	371	371
SLC9A7	0.315334	5.21569e-10	1.12453e-08	371	369
AK7	0.315324	5.22239e-10	1.12476e-08	371	366
GOLGA4	0.315274	5.25766e-10	1.13114e-08	371	371
C4orf42	0.315237	5.28299e-10	1.13536e-08	371	371
ATF6B	0.3151	5.37946e-10	1.1536e-08	371	371
BRMS1L	0.314781	5.61088e-10	1.20066e-08	371	371
FKBP9L	0.314781	5.61094e-10	1.20066e-08	371	367
SPIN4	0.314726	5.65204e-10	1.20618e-08	371	371
LUC7L2	0.314722	5.65493e-10	1.20618e-08	371	371
PTPRG	0.314588	5.75591e-10	1.22517e-08	371	371
NIPBL	0.314587	5.75625e-10	1.22517e-08	371	371
ATF2	0.314409	5.89293e-10	1.25025e-08	371	371
RSPRY1	0.314399	5.90101e-10	1.25064e-08	371	371
TSPYL3	0.314376	5.91884e-10	1.25308e-08	371	294
TSSK6	0.314332	5.95352e-10	1.25909e-08	371	368
NEURL1B	0.314189	6.06613e-10	1.28154e-08	371	371
ROCK2	0.314078	6.15552e-10	1.29905e-08	371	371
HEATR6	0.314	6.21927e-10	1.31112e-08	371	371
RBAK	0.313928	6.27828e-10	1.32216e-08	371	371
MYO18A	0.3139	6.30149e-10	1.32561e-08	371	371
ITGB3	0.313892	6.308e-10	1.32561e-08	371	370
PCDHGA6	0.313876	6.32181e-10	1.32711e-08	371	336
KIAA2018	0.313747	6.42966e-10	1.34767e-08	371	371
EVI5	0.313743	6.43327e-10	1.34767e-08	371	371
KIAA0947	0.313665	6.49913e-10	1.36004e-08	371	371
TRHDE	0.313595	6.55917e-10	1.37116e-08	371	281
POLI	0.313585	6.56816e-10	1.3716e-08	371	371
BRWD3	0.313575	6.57633e-10	1.37187e-08	371	370
PPFIA1	0.313422	6.71037e-10	1.39837e-08	371	371
EIF2C4	0.313287	6.83013e-10	1.42184e-08	371	371
SNRNP200	0.312997	7.09516e-10	1.47547e-08	371	371
LOC100128842	0.312921	7.16543e-10	1.48853e-08	371	358
GDPD1	0.31286	7.22287e-10	1.4989e-08	371	367
ENTPD4	0.312688	7.38778e-10	1.53152e-08	371	371
CHD4	0.312557	7.51569e-10	1.5548e-08	371	371
HIVEP1	0.312547	7.52546e-10	1.55521e-08	371	371
AMIGO1	0.312473	7.59908e-10	1.5688e-08	371	370
ZNF326	0.312433	7.63822e-10	1.57524e-08	371	371
DTX4	0.312372	7.69943e-10	1.58623e-08	371	371
LOC100133991	0.312323	7.74963e-10	1.59331e-08	371	341
FGD1	0.312322	7.7498e-10	1.59331e-08	371	371
DOT1L	0.312263	7.81039e-10	1.60246e-08	371	371
TPR	0.312232	7.84147e-10	1.60718e-08	371	371
THRA	0.312044	8.03671e-10	1.6455e-08	371	371
CASC5	0.312029	8.05299e-10	1.64714e-08	371	371
WDFY3	0.311921	8.16704e-10	1.66827e-08	371	371
ZNF687	0.311915	8.17304e-10	1.66827e-08	371	371
PCDHGA12	0.311842	8.25147e-10	1.68038e-08	371	335
HUWE1	0.31184	8.25409e-10	1.68038e-08	371	371
SGK269	0.31179	8.30737e-10	1.68877e-08	371	371
FAM171A2	0.311611	8.50385e-10	1.72519e-08	371	368
RAPGEF6	0.311504	8.62405e-10	1.74779e-08	371	370
CEP78	0.311488	8.64197e-10	1.74965e-08	371	371
ATF7IP	0.311471	8.6611e-10	1.75174e-08	371	371
TMEM72	0.31145	8.68405e-10	1.7546e-08	371	171
RECQL	0.311336	8.81429e-10	1.77911e-08	371	371
DDX6	0.311218	8.95075e-10	1.803e-08	371	371
ARFGEF2	0.311037	9.16425e-10	1.84043e-08	371	371
FRYL	0.311009	9.19755e-10	1.84525e-08	371	371
PUS7L	0.310964	9.25154e-10	1.85049e-08	371	371
ZNF124	0.310914	9.31237e-10	1.86079e-08	371	371
CCDC82	0.310765	9.49462e-10	1.88963e-08	371	371
C3orf63	0.310564	9.74608e-10	1.93388e-08	371	371
GPR157	0.310013	1.04681e-09	2.07095e-08	371	362
RBM12	0.309855	1.0685e-09	2.10759e-08	371	371
PIGS	0.309651	1.09707e-09	2.15328e-08	371	371
FAM98B	0.309454	1.1254e-09	2.20021e-08	371	371
FAM21A	0.30936	1.13908e-09	2.22478e-08	371	350
NIPAL1	0.309299	1.14822e-09	2.24044e-08	371	358
ZNF333	0.309247	1.15584e-09	2.2531e-08	371	371
TNIK	0.309233	1.15797e-09	2.25504e-08	371	370
PIK3R4	0.30917	1.16751e-09	2.2714e-08	371	371
PIAS2	0.309158	1.16934e-09	2.27274e-08	371	371
NEK9	0.309138	1.17228e-09	2.27623e-08	371	371
BRD1	0.309052	1.18542e-09	2.29951e-08	371	371
ALDH1L2	0.308974	1.19735e-09	2.31813e-08	371	369
NEU3	0.30888	1.21202e-09	2.3414e-08	371	370
SAP130	0.308874	1.21289e-09	2.3414e-08	371	371
ARHGAP29	0.308664	1.2463e-09	2.40357e-08	371	371
SLC38A7	0.308615	1.2541e-09	2.41393e-08	371	371
ZNF440	0.308577	1.26029e-09	2.42351e-08	371	371
MED13L	0.308522	1.26922e-09	2.43833e-08	371	371
ESCO1	0.308384	1.29207e-09	2.47743e-08	371	371
YTHDC1	0.308357	1.29657e-09	2.47892e-08	371	371
STX17	0.308342	1.2991e-09	2.48136e-08	371	371
ZNF81	0.308284	1.30884e-09	2.49758e-08	371	370
LRIG2	0.308172	1.32781e-09	2.52893e-08	371	371
PXK	0.308111	1.33837e-09	2.5466e-08	371	371
SNX12	0.307832	1.38715e-09	2.62937e-08	371	371
USP6	0.307595	1.43006e-09	2.703e-08	371	370
PDE3A	0.307544	1.43956e-09	2.71839e-08	371	353
NHLRC2	0.307443	1.45822e-09	2.74439e-08	371	370
GATAD2B	0.307433	1.46022e-09	2.74439e-08	371	371
SFRS11	0.307418	1.46304e-09	2.7471e-08	371	371
EEA1	0.307181	1.50815e-09	2.82116e-08	371	371
CEP170	0.307167	1.51084e-09	2.82333e-08	371	371
ZBTB34	0.30716	1.51214e-09	2.82333e-08	371	371
PRMT10	0.30711	1.52185e-09	2.83613e-08	371	371
PIKFYVE	0.306957	1.55197e-09	2.88396e-08	371	371
FBXW11	0.306882	1.56696e-09	2.90391e-08	371	371
RFX1	0.306798	1.58406e-09	2.93286e-08	371	371
STT3B	0.306767	1.59036e-09	2.93907e-08	371	371
SDCCAG1	0.306742	1.59547e-09	2.94578e-08	371	371
RAB28	0.306725	1.59881e-09	2.94922e-08	371	371
C21orf58	0.306679	1.60823e-09	2.96385e-08	371	371
ZNF498	0.306652	1.61387e-09	2.9715e-08	371	371
MAP4K3	0.306606	1.62342e-09	2.98356e-08	371	371
TBC1D5	0.306506	1.64423e-09	3.01901e-08	371	371
KIDINS220	0.30648	1.64991e-09	3.02665e-08	371	371
PTCH1	0.306455	1.65499e-09	3.03039e-08	371	371
PIGN	0.306428	1.66074e-09	3.03658e-08	371	371
ADCY5	0.306425	1.66141e-09	3.03658e-08	371	357
IFT81	0.30635	1.67753e-09	3.06322e-08	371	371
C14orf4	0.306285	1.69144e-09	3.0858e-08	371	371
SLC12A6	0.306229	1.70355e-09	3.10505e-08	371	371
NDST2	0.306132	1.72487e-09	3.1353e-08	371	371
CHD2	0.306065	1.73965e-09	3.15927e-08	371	371
ZNF828	0.305929	1.77007e-09	3.2116e-08	371	371
DHX8	0.305889	1.77925e-09	3.22531e-08	371	371
PHF3	0.305837	1.79101e-09	3.24074e-08	371	371
SH3RF1	0.305739	1.81363e-09	3.27274e-08	371	371
TAF1L	0.305612	1.84318e-09	3.32306e-08	371	358
ANKRD17	0.305578	1.8511e-09	3.33433e-08	371	371
PCDHGB4	0.305539	1.8604e-09	3.34805e-08	371	355
KLHL28	0.305246	1.93122e-09	3.4661e-08	371	371
INPPL1	0.3052	1.94251e-09	3.48323e-08	371	371
DOCK1	0.304958	2.00331e-09	3.58902e-08	371	371
SYNRG	0.304931	2.01021e-09	3.59816e-08	371	371
CUL5	0.304922	2.01244e-09	3.59891e-08	371	371
BAT2L2	0.304915	2.01428e-09	3.59896e-08	371	371
KLF13	0.304754	2.05583e-09	3.66663e-08	371	371
TP53BP1	0.30463	2.08846e-09	3.7215e-08	371	371
SPG11	0.304618	2.09183e-09	3.7217e-08	371	371
CBX1	0.304348	2.16473e-09	3.83e-08	371	371
C9orf172	0.304307	2.176e-09	3.84651e-08	371	357
ACVR1B	0.304126	2.22654e-09	3.92888e-08	371	371
JRKL	0.304033	2.2529e-09	3.97189e-08	371	371
RABGAP1	0.303979	2.26824e-09	3.99539e-08	371	371
GSK3B	0.303915	2.28688e-09	4.02466e-08	371	371
KRIT1	0.303825	2.313e-09	4.06345e-08	371	371
C14orf106	0.303668	2.35936e-09	4.13397e-08	371	371
P2RY1	0.303402	2.44022e-09	4.26119e-08	371	350
SHROOM2	0.303401	2.44053e-09	4.26119e-08	371	369
FAM160A1	0.303367	2.45113e-09	4.27595e-08	371	327
FAM115A	0.303252	2.48688e-09	4.32318e-08	371	371
LOC100271836	0.303016	2.56225e-09	4.44257e-08	371	371
SEPN1	0.302992	2.56996e-09	4.45207e-08	371	371
ANKRD12	0.302968	2.57781e-09	4.46178e-08	371	371
MAN2A2	0.302802	2.63226e-09	4.53632e-08	371	371
ZNF827	0.302787	2.6373e-09	4.54109e-08	371	328
KLHDC5	0.302775	2.64119e-09	4.54385e-08	371	371
MAP2K1	0.302667	2.67747e-09	4.59832e-08	371	371
ANKIB1	0.302401	2.76885e-09	4.74707e-08	371	371
C14orf43	0.302373	2.77853e-09	4.75958e-08	371	371
EDIL3	0.302265	2.81653e-09	4.82052e-08	371	337
TTF2	0.302189	2.84372e-09	4.86288e-08	371	371
CDK19	0.30216	2.854e-09	4.87627e-08	371	371
LOC402377	0.302119	2.86899e-09	4.89768e-08	371	318
HFE	0.302098	2.87645e-09	4.90621e-08	371	371
ALS2CR8	0.302027	2.90222e-09	4.94171e-08	371	371
TYK2	0.301999	2.91259e-09	4.95513e-08	371	371
NBPF16	0.301741	3.00835e-09	5.10932e-08	371	341
RBBP6	0.301727	3.01376e-09	5.11337e-08	371	371
BMPR2	0.301705	3.02215e-09	5.11966e-08	371	371
LARGE	0.301674	3.03379e-09	5.13502e-08	371	371
ZNF776	0.30157	3.07393e-09	5.18973e-08	371	371
PREPL	0.301532	3.08849e-09	5.20989e-08	371	371
PASK	0.301404	3.1383e-09	5.28945e-08	371	371
DENND4C	0.301073	3.27142e-09	5.49521e-08	371	371
CLCN3	0.301001	3.30108e-09	5.54036e-08	371	371
HEATR5B	0.300967	3.31524e-09	5.55476e-08	371	371
TECPR1	0.300873	3.35461e-09	5.61129e-08	371	371
SERINC5	0.300854	3.36239e-09	5.61807e-08	371	370
PEX26	0.30085	3.3643e-09	5.61807e-08	371	371
ZNF514	0.300839	3.36885e-09	5.62095e-08	371	371
BCL2L11	0.30081	3.38095e-09	5.63642e-08	371	371
FBXO9	0.300743	3.40944e-09	5.67443e-08	371	371
TET3	0.300625	3.46039e-09	5.74707e-08	371	371
ANUBL1	0.300622	3.46174e-09	5.74707e-08	371	371
ZNF41	0.300473	3.52661e-09	5.84573e-08	371	371
ARL13B	0.300472	3.52704e-09	5.84573e-08	371	371
TRUB1	0.300426	3.54745e-09	5.87466e-08	371	371
USP24	0.300407	3.55584e-09	5.88194e-08	371	371
KDM5B	0.300387	3.5647e-09	5.88856e-08	371	371
ANKRD52	0.300284	3.61078e-09	5.95974e-08	371	371
WWTR1	0.300194	3.65174e-09	6.01737e-08	371	371
MCOLN3	0.300118	3.68665e-09	6.05487e-08	371	312
VPS13C	0.300012	3.73554e-09	6.1301e-08	371	371
ZNF709	0.299938	3.77028e-09	6.18201e-08	371	371
KIAA0913	0.299776	3.84714e-09	6.30285e-08	371	371
MBTD1	0.299668	3.89953e-09	6.3782e-08	371	371
ANKRD13A	0.299572	3.9465e-09	6.44445e-08	371	371
FBXL14	0.299474	3.99485e-09	6.51271e-08	371	371
SETX	0.299457	4.00349e-09	6.51614e-08	371	371
ZNF646	0.299419	4.02215e-09	6.54117e-08	371	371
CYSLTR2	0.299374	4.04489e-09	6.57277e-08	371	330
VPRBP	0.299129	4.17037e-09	6.76565e-08	371	371
ETV3L	0.299059	4.20641e-09	6.81856e-08	371	285
FAM45B	0.298952	4.26323e-09	6.90505e-08	371	370
DOK6	0.298922	4.27911e-09	6.92514e-08	371	354
VANGL1	0.298794	4.34734e-09	7.01846e-08	371	371
CMTM4	0.298711	4.39273e-09	7.08025e-08	371	371
CTNND2	0.298664	4.41829e-09	7.1157e-08	371	283
EFR3B	0.298572	4.46906e-09	7.19164e-08	371	370
KIF13A	0.298428	4.54987e-09	7.30988e-08	371	371
PKN2	0.298385	4.5738e-09	7.34241e-08	371	371
CAMSAP1	0.29834	4.59968e-09	7.378e-08	371	371
RGPD3	0.298325	4.60812e-09	7.3856e-08	371	371
B3GNT2	0.298291	4.62785e-09	7.41125e-08	371	371
DPH3B	0.298187	4.68767e-09	7.48299e-08	371	354
RASEF	0.298122	4.72568e-09	7.5316e-08	371	305
C11orf9	0.298027	4.78122e-09	7.60794e-08	371	371
KHNYN	0.297959	4.82184e-09	7.66645e-08	371	371
RFX7	0.297945	4.83008e-09	7.67343e-08	371	371
GXYLT1	0.297891	4.86273e-09	7.71915e-08	371	371
AQR	0.297834	4.89709e-09	7.76132e-08	371	371
SCAPER	0.297781	4.92946e-09	7.80641e-08	371	371
PIGO	0.297658	5.00504e-09	7.9198e-08	371	371
VEPH1	0.297622	5.02705e-09	7.94833e-08	371	304
TNFSF15	0.297519	5.09202e-09	8.03829e-08	371	285
POGZ	0.297512	5.0961e-09	8.03836e-08	371	371
KDM4D	0.297451	5.13492e-09	8.08647e-08	371	370
MICAL2	0.297425	5.15107e-09	8.09942e-08	371	371
SNED1	0.297405	5.16414e-09	8.11357e-08	371	371
PPP4R2	0.297378	5.18116e-09	8.1328e-08	371	371
C11orf84	0.297373	5.18454e-09	8.1328e-08	371	371
FICD	0.297362	5.19118e-09	8.1368e-08	371	371
PUM2	0.297332	5.21087e-09	8.16124e-08	371	371
RNF111	0.297311	5.22458e-09	8.17629e-08	371	371
WDR52	0.297237	5.2721e-09	8.23771e-08	371	371
RASAL2	0.297169	5.31669e-09	8.29436e-08	371	371
E2F7	0.297128	5.34391e-09	8.33032e-08	371	370
JMJD1C	0.296895	5.49987e-09	8.56003e-08	371	371
UTP20	0.296878	5.51132e-09	8.57115e-08	371	371
C14orf49	0.296788	5.5725e-09	8.65954e-08	371	371
C9orf64	0.296778	5.57939e-09	8.6635e-08	371	371
RSBN1L	0.296742	5.60448e-09	8.69568e-08	371	371
ZNF432	0.29669	5.64014e-09	8.74419e-08	371	369
C17orf76	0.296659	5.66202e-09	8.77129e-08	371	369
HLTF	0.296633	5.68024e-09	8.79268e-08	371	371
RUFY2	0.296626	5.68519e-09	8.79351e-08	371	371
TIMELESS	0.296618	5.69025e-09	8.79451e-08	371	371
ZNF518A	0.2966	5.70352e-09	8.80817e-08	371	371
EVI5L	0.296566	5.72723e-09	8.83794e-08	371	371
KLHL26	0.296253	5.95225e-09	9.17097e-08	371	371
SLC30A9	0.296191	5.99796e-09	9.23426e-08	371	371
MAP3K2	0.296166	6.0163e-09	9.25535e-08	371	371
BRD2	0.296102	6.06343e-09	9.32065e-08	371	371
PPP1R3E	0.295974	6.1602e-09	9.44026e-08	371	370
MAP3K10	0.295925	6.19741e-09	9.4827e-08	371	371
VPS39	0.295918	6.20236e-09	9.483e-08	371	371
KDM2B	0.29578	6.30826e-09	9.62493e-08	371	371
PAQR3	0.295778	6.30969e-09	9.62493e-08	371	370
REV1	0.295613	6.43925e-09	9.7851e-08	371	371
CRY1	0.29559	6.45697e-09	9.80456e-08	371	371
PRKCI	0.295573	6.47079e-09	9.81805e-08	371	371
OSBPL8	0.295404	6.60643e-09	1.00086e-07	371	371
SLC35E1	0.295308	6.68438e-09	1.01037e-07	371	371
PORCN	0.29509	6.86512e-09	1.03611e-07	371	371
RAD54L2	0.29493	7.00122e-09	1.05585e-07	371	371
EIF2AK3	0.294828	7.08904e-09	1.06829e-07	371	371
ARHGEF17	0.294715	7.1882e-09	1.08078e-07	371	371
SEMA5A	0.294643	7.25148e-09	1.08947e-07	371	371
C4orf29	0.294612	7.27937e-09	1.09261e-07	371	371
KIAA0802	0.294607	7.28331e-09	1.09261e-07	371	371
ANAPC1	0.294583	7.30511e-09	1.09505e-07	371	371
ATAD2B	0.294476	7.40094e-09	1.10858e-07	371	371
PGAP1	0.294268	7.59171e-09	1.1346e-07	371	371
STAG3L1	0.294206	7.6492e-09	1.13828e-07	371	370
SMYD4	0.294199	7.65533e-09	1.13828e-07	371	371
ZNF493	0.294198	7.65636e-09	1.13828e-07	371	371
ZNF699	0.294192	7.66224e-09	1.13831e-07	371	332
ZDHHC17	0.294164	7.68857e-09	1.14137e-07	371	371
SLTM	0.294044	7.80172e-09	1.15558e-07	371	371
GCC2	0.294028	7.817e-09	1.15613e-07	371	371
RAVER2	0.294021	7.82349e-09	1.15623e-07	371	371
ALS2	0.29393	7.91132e-09	1.16834e-07	371	371
KDM3B	0.293893	7.94704e-09	1.17275e-07	371	371
EME2	0.293856	7.98317e-09	1.17634e-07	371	363
PPL	0.293625	8.21035e-09	1.20802e-07	371	371
FAT4	0.293571	8.2647e-09	1.21512e-07	371	368
UNC5B	0.293497	8.33971e-09	1.2251e-07	371	371
HIF1A	0.293492	8.34484e-09	1.2251e-07	371	371
FOXJ3	0.29331	8.53155e-09	1.25067e-07	371	371
LOC400927	0.293232	8.61309e-09	1.26169e-07	371	369
DAPK1	0.293198	8.64865e-09	1.26597e-07	371	371
TECPR2	0.293171	8.67743e-09	1.26791e-07	371	371
PRKG1	0.293158	8.69113e-09	1.26791e-07	371	343
TBC1D12	0.293156	8.69285e-09	1.26791e-07	371	371
SMC2	0.293155	8.69372e-09	1.26791e-07	371	371
ZMYM2	0.293063	8.79216e-09	1.28039e-07	371	371
EPB41L5	0.293008	8.85041e-09	1.28793e-07	371	371
ZNF510	0.292984	8.87692e-09	1.29085e-07	371	371
MAPKBP1	0.292784	9.09479e-09	1.3206e-07	371	371
ZDHHC5	0.292698	9.18992e-09	1.33247e-07	371	371
KCTD7	0.292499	9.41431e-09	1.36401e-07	371	371
RSBN1	0.29241	9.51732e-09	1.37794e-07	371	371
SNX29	0.292305	9.63838e-09	1.39445e-07	371	371
GLCCI1	0.292094	9.88781e-09	1.42639e-07	371	371
SNX27	0.292076	9.90932e-09	1.42785e-07	371	371
DOCK9	0.29207	9.91745e-09	1.42785e-07	371	371
CLASP1	0.292066	9.92174e-09	1.42785e-07	371	371
SKI	0.292062	9.92655e-09	1.42785e-07	371	371
PRPF4B	0.291985	1.0019e-08	1.43906e-07	371	371
SYNE2	0.291881	1.01458e-08	1.45622e-07	371	371
PBX3	0.291876	1.0153e-08	1.45622e-07	371	371
GBF1	0.291815	1.02275e-08	1.46581e-07	371	371
CPSF6	0.291809	1.02346e-08	1.46581e-07	371	371
KIAA0664P3	0.291697	1.03743e-08	1.48369e-07	371	370
RBM25	0.291653	1.04295e-08	1.49051e-07	371	371
BBS1	0.291521	1.05978e-08	1.51239e-07	371	371
CCDC14	0.291489	1.06385e-08	1.5171e-07	371	371
NIPA1	0.291432	1.07119e-08	1.52648e-07	371	371
RUNDC2A	0.291359	1.08073e-08	1.53788e-07	371	357
CA5BP	0.291331	1.08437e-08	1.54196e-07	371	371
CRTC3	0.291244	1.09575e-08	1.55702e-07	371	371
NKTR	0.29119	1.10296e-08	1.56392e-07	371	371
CYTH3	0.291046	1.1223e-08	1.58909e-07	371	371
SPEF2	0.291014	1.12669e-08	1.59416e-07	371	370
MAPK1	0.290766	1.16075e-08	1.6397e-07	371	371
MYSM1	0.290762	1.16134e-08	1.6397e-07	371	371
PARD3B	0.290679	1.17301e-08	1.65501e-07	371	368
CREBZF	0.29067	1.1743e-08	1.65566e-07	371	371
CREB3L2	0.290645	1.17789e-08	1.65954e-07	371	371
ZNF180	0.290627	1.18038e-08	1.66188e-07	371	371
SUN1	0.290539	1.19296e-08	1.67485e-07	371	371
ZNF587	0.290448	1.20615e-08	1.69218e-07	371	371
FLJ90757	0.290428	1.20903e-08	1.69503e-07	371	371
LAMB1	0.290351	1.22032e-08	1.70845e-07	371	371
C6orf186	0.290313	1.22584e-08	1.7145e-07	371	273
2019-09-08	0.29031	1.22636e-08	1.7145e-07	371	371
KCTD1	0.29029	1.22917e-08	1.71722e-07	371	371
PPP1R13B	0.290253	1.2347e-08	1.72373e-07	371	371
SEMA4C	0.290226	1.2388e-08	1.72817e-07	371	371
RTTN	0.29022	1.23961e-08	1.72817e-07	371	371
KIF24	0.290199	1.24278e-08	1.73138e-07	371	371
CEP135	0.290192	1.24377e-08	1.73154e-07	371	371
GPR161	0.290145	1.25089e-08	1.74024e-07	371	371
FAM76B	0.290132	1.25277e-08	1.74164e-07	371	371
TOR1AIP2	0.290098	1.25799e-08	1.74646e-07	371	371
PACSIN2	0.290084	1.25999e-08	1.74802e-07	371	371
S100PBP	0.290055	1.26451e-08	1.75307e-07	371	371
PKDREJ	0.289937	1.28251e-08	1.77679e-07	371	361
ICA1L	0.289828	1.29942e-08	1.79887e-07	371	370
ZNF322A	0.289822	1.30025e-08	1.79887e-07	371	371
ASB16	0.289772	1.3082e-08	1.80735e-07	371	365
TTC22	0.289761	1.30989e-08	1.80817e-07	371	363
FMO1	0.289748	1.31191e-08	1.80871e-07	371	350
MIER1	0.289706	1.3185e-08	1.81654e-07	371	371
KIAA0528	0.289682	1.32233e-08	1.82055e-07	371	371
MAGI1	0.289512	1.3496e-08	1.854e-07	371	371
CPSF7	0.289439	1.36152e-08	1.86805e-07	371	371
ZC3H7B	0.28938	1.37111e-08	1.87992e-07	371	371
IDE	0.289353	1.37553e-08	1.88468e-07	371	371
SLC41A1	0.289332	1.37897e-08	1.8881e-07	371	371
SMARCC2	0.289267	1.38975e-08	1.90155e-07	371	371
ZNF708	0.28926	1.39098e-08	1.90194e-07	371	371
DNASE1L1	0.289202	1.40057e-08	1.91373e-07	371	371
INO80	0.289134	1.41211e-08	1.92817e-07	371	371
HTR7P1	0.289067	1.42348e-08	1.93971e-07	371	371
KLHL20	0.289027	1.4302e-08	1.94753e-07	371	371
ATN1	0.288906	1.45114e-08	1.97335e-07	371	371
GIT2	0.288866	1.45808e-08	1.98144e-07	371	371
EXOC5	0.288807	1.46839e-08	1.99408e-07	371	371
PLEKHA5	0.288798	1.47003e-08	1.99495e-07	371	371
RBM16	0.288783	1.47264e-08	1.99713e-07	371	371
KIAA0355	0.288754	1.4778e-08	2.00108e-07	371	371
DVL3	0.288754	1.47781e-08	2.00108e-07	371	371
ASAH2B	0.288717	1.48424e-08	2.00604e-07	371	318
CBFA2T2	0.288654	1.49546e-08	2.01983e-07	371	371
LOC100132707	0.288562	1.51195e-08	2.03935e-07	371	371
RRAGB	0.288537	1.51649e-08	2.04408e-07	371	371
TAF3	0.288516	1.52031e-08	2.04785e-07	371	371
BRPF3	0.288469	1.52885e-08	2.05795e-07	371	371
LRRC8B	0.288344	1.55195e-08	2.08764e-07	371	371
DNM2	0.288326	1.55529e-08	2.09072e-07	371	371
PBRM1	0.288177	1.58308e-08	2.12521e-07	371	371
EIF4H	0.288128	1.59237e-08	2.13624e-07	371	371
LRRC37B	0.288043	1.60862e-08	2.15659e-07	371	371
SEC23IP	0.287815	1.65291e-08	2.20854e-07	371	371
UHRF2	0.287737	1.66824e-08	2.22603e-07	371	371
VEGFA	0.287683	1.67899e-08	2.23888e-07	371	371
LRRC16A	0.287645	1.68671e-08	2.24616e-07	371	370
TIAM2	0.287561	1.70359e-08	2.26259e-07	371	371
PRDM10	0.287549	1.70612e-08	2.26444e-07	371	371
AKT3	0.287391	1.73834e-08	2.30568e-07	371	371
MSH6	0.287356	1.74564e-08	2.31382e-07	371	371
LOC641298	0.287295	1.75834e-08	2.32911e-07	371	341
DNM1L	0.287231	1.77189e-08	2.34548e-07	371	371
TFCP2	0.287162	1.78646e-08	2.36321e-07	371	371
FAM135A	0.287046	1.81106e-08	2.39389e-07	371	371
LIMD1	0.287042	1.81206e-08	2.39389e-07	371	371
LOC220429	0.286989	1.82353e-08	2.40744e-07	371	345
CLDN16	0.28698	1.82537e-08	2.40828e-07	371	332
BMP2K	0.286955	1.8307e-08	2.41372e-07	371	371
AFF1	0.286944	1.83331e-08	2.41451e-07	371	371
HSPG2	0.286942	1.83373e-08	2.41451e-07	371	371
LOC653653	0.286828	1.85856e-08	2.44237e-07	371	364
SETBP1	0.286819	1.86052e-08	2.44329e-07	371	371
USP37	0.286814	1.86172e-08	2.44329e-07	371	371
WDR91	0.286782	1.86885e-08	2.45104e-07	371	371
WAPAL	0.286684	1.89063e-08	2.47792e-07	371	371
TSSK4	0.286679	1.89184e-08	2.47792e-07	371	332
LRRC57	0.286528	1.92585e-08	2.52082e-07	371	371
ATRX	0.286311	1.97597e-08	2.58472e-07	371	371
MLLT10	0.286227	1.99577e-08	2.60818e-07	371	371
MSL2	0.286224	1.99652e-08	2.60818e-07	371	371
KCNIP4	0.286168	2.00971e-08	2.62026e-07	371	367
CEP170L	0.286156	2.01272e-08	2.62246e-07	371	253
CASP2	0.285954	2.06124e-08	2.68217e-07	371	371
ZNF486	0.285915	2.07078e-08	2.69283e-07	371	330
VCL	0.285806	2.09762e-08	2.72595e-07	371	371
ZNF182	0.285755	2.11019e-08	2.73871e-07	371	371
KIAA1467	0.285707	2.12234e-08	2.7509e-07	371	371
C3orf34	0.285624	2.1432e-08	2.77613e-07	371	371
TLR5	0.285547	2.16265e-08	2.7995e-07	371	371
ZDHHC23	0.285538	2.16508e-08	2.80082e-07	371	371
DNAH7	0.285519	2.16998e-08	2.80535e-07	371	301
TMEM194A	0.285503	2.17414e-08	2.8089e-07	371	371
ME2	0.285466	2.18346e-08	2.81911e-07	371	371
GCNT4	0.28544	2.19018e-08	2.82596e-07	371	369
C9orf93	0.285346	2.21478e-08	2.85584e-07	371	366
ZNF248	0.285328	2.21941e-08	2.85627e-07	371	371
ZFC3H1	0.285232	2.24465e-08	2.88502e-07	371	371
MAN2A1	0.285168	2.26161e-08	2.90495e-07	371	371
KLHDC10	0.285102	2.27918e-08	2.92563e-07	371	371
SNX6	0.285077	2.28595e-08	2.93243e-07	371	371
TMCO3	0.285014	2.30301e-08	2.95242e-07	371	371
IFT80	0.285001	2.30646e-08	2.95494e-07	371	371
ANXA8L2	0.284913	2.33067e-08	2.9802e-07	371	305
LOC220729	0.284898	2.33485e-08	2.98363e-07	371	371
TSPYL4	0.284774	2.36889e-08	3.0252e-07	371	371
XRN2	0.284648	2.40434e-08	3.06065e-07	371	371
C6orf204	0.284606	2.41619e-08	3.07377e-07	371	359
COPB2	0.284478	2.45293e-08	3.11654e-07	371	371
ANKRD5	0.284464	2.45706e-08	3.11979e-07	371	371
PIAS4	0.284383	2.48037e-08	3.14538e-07	371	371
DIRC2	0.28437	2.48422e-08	3.14826e-07	371	371
SPC24	0.284359	2.4875e-08	3.15041e-07	371	366
PTPN11	0.284312	2.50113e-08	3.16566e-07	371	371
SHANK2	0.284285	2.50907e-08	3.1737e-07	371	370
C6orf132	0.284255	2.51809e-08	3.18309e-07	371	315
P2RX7	0.284185	2.5389e-08	3.20532e-07	371	370
TCP11L2	0.284173	2.5423e-08	3.20588e-07	371	371
TRIM32	0.284164	2.54519e-08	3.20716e-07	371	371
DNAJC13	0.284157	2.54733e-08	3.20783e-07	371	371
BTAF1	0.283889	2.62847e-08	3.30583e-07	371	371
DNAJC27	0.283881	2.63098e-08	3.3069e-07	371	371
TWSG1	0.2838	2.65624e-08	3.33444e-07	371	371
LDLRAD3	0.283608	2.71671e-08	3.40392e-07	371	366
FAT3	0.283526	2.74288e-08	3.43455e-07	371	356
CSRNP2	0.283512	2.74711e-08	3.43768e-07	371	371
ZNF92	0.283415	2.77849e-08	3.47477e-07	371	371
ZFP112	0.283396	2.78487e-08	3.48056e-07	371	370
NCRNA00095	0.283362	2.79607e-08	3.49237e-07	371	370
MTMR3	0.283253	2.83169e-08	3.53464e-07	371	371
ZKSCAN4	0.283151	2.86581e-08	3.57275e-07	371	371
PRKCE	0.283119	2.87666e-08	3.58401e-07	371	371
PNN	0.283087	2.8872e-08	3.59268e-07	371	371
ZNF800	0.283061	2.89621e-08	3.59839e-07	371	371
SNX13	0.283058	2.89721e-08	3.59839e-07	371	371
THAP10	0.283017	2.91095e-08	3.6132e-07	371	370
NCBP1	0.282948	2.93475e-08	3.64047e-07	371	371
SIRPB1	0.282929	2.94111e-08	3.6461e-07	371	371
PTPRJ	0.282757	3.00083e-08	3.7132e-07	371	371
FIGNL1	0.282685	3.02611e-08	3.73984e-07	371	371
THSD4	0.282659	3.03536e-08	3.74662e-07	371	371
OXSR1	0.28255	3.07405e-08	3.79203e-07	371	371
IGFALS	0.282516	3.08644e-08	3.80495e-07	371	370
CCNT2	0.282442	3.11306e-08	3.83209e-07	371	371
ZNF573	0.282436	3.11544e-08	3.83209e-07	371	369
TRIM78P	0.282434	3.11615e-08	3.83209e-07	371	331
NARG2	0.282417	3.12234e-08	3.83734e-07	371	371
SMAD4	0.282355	3.14491e-08	3.8627e-07	371	371
EIF4G2	0.282331	3.15364e-08	3.87103e-07	371	371
WNK1	0.28225	3.18363e-08	3.90063e-07	371	371
ZNF780B	0.282103	3.23854e-08	3.96547e-07	371	371
ZFP92	0.282071	3.2506e-08	3.97779e-07	371	207
GARNL3	0.28153	3.46163e-08	4.23084e-07	371	369
ELMO2	0.281512	3.46906e-08	4.23732e-07	371	371
DDX23	0.281447	3.49504e-08	4.26644e-07	371	371
PICALM	0.281437	3.49946e-08	4.26921e-07	371	371
KLHL7	0.281328	3.54384e-08	4.31807e-07	371	371
TUBGCP3	0.281259	3.5723e-08	4.35009e-07	371	371
WDR82	0.281215	3.59067e-08	4.36978e-07	371	371
ZNF268	0.281206	3.59418e-08	4.37138e-07	371	371
BICC1	0.281161	3.61311e-08	4.39173e-07	371	343
XRN1	0.281141	3.62163e-08	4.3994e-07	371	371
SEC14L4	0.281125	3.62814e-08	4.40462e-07	371	367
METTL14	0.281088	3.64392e-08	4.4195e-07	371	371
RNF4	0.281086	3.64483e-08	4.4195e-07	371	371
CCDC39	0.281011	3.67654e-08	4.45453e-07	371	345
BCORL1	0.281007	3.67819e-08	4.45453e-07	371	371
LMBRD2	0.28098	3.68997e-08	4.46607e-07	371	371
TEAD1	0.280711	3.80659e-08	4.60163e-07	371	371
TEX9	0.280701	3.81097e-08	4.60414e-07	371	354
ZNF324B	0.280659	3.82971e-08	4.62396e-07	371	371
UBE2Q2P1	0.280603	3.8546e-08	4.64558e-07	371	358
ATXN1L	0.280555	3.87612e-08	4.66869e-07	371	371
CDK5R1	0.280436	3.92967e-08	4.73032e-07	371	371
MEX3C	0.280396	3.94784e-08	4.74646e-07	371	371
PPM1H	0.280311	3.98682e-08	4.79043e-07	371	371
WBP11	0.280295	3.99451e-08	4.79678e-07	371	371
HNRNPUL1	0.28028	4.00131e-08	4.79884e-07	371	371
ZNF354B	0.280275	4.00345e-08	4.79884e-07	371	371
RALBP1	0.280264	4.00844e-08	4.80193e-07	371	371
C1orf96	0.280237	4.02128e-08	4.81441e-07	371	371
EFCAB7	0.280231	4.02384e-08	4.81459e-07	371	371
MLLT4	0.280194	4.0412e-08	4.83246e-07	371	371
MORC3	0.280174	4.05054e-08	4.84072e-07	371	371
CASZ1	0.280152	4.06064e-08	4.84989e-07	371	371
RNF138	0.280077	4.09598e-08	4.8833e-07	371	371
WWC2	0.280003	4.13159e-08	4.92282e-07	371	371
ATE1	0.279957	4.15323e-08	4.94564e-07	371	371
EIF3C	0.279708	4.27423e-08	5.08063e-07	371	333
ZFYVE20	0.279669	4.2938e-08	5.10084e-07	371	371
C1orf83	0.27955	4.35278e-08	5.16783e-07	371	371
GRM8	0.279448	4.40437e-08	5.21974e-07	371	281
CBX5	0.279441	4.40781e-08	5.22071e-07	371	371
RBMS2	0.279385	4.43648e-08	5.24531e-07	371	371
EPC2	0.279373	4.44248e-08	5.24929e-07	371	371
FAM83B	0.279353	4.45273e-08	5.25828e-07	371	135
MFSD4	0.279252	4.50482e-08	5.31665e-07	371	371
RASA1	0.279185	4.53967e-08	5.35461e-07	371	371
IL6ST	0.279155	4.55576e-08	5.3704e-07	371	371
HP1BP3	0.279096	4.58664e-08	5.40361e-07	371	371
SMC5	0.279024	4.62456e-08	5.44506e-07	371	371
SYDE2	0.278933	4.67345e-08	5.49938e-07	371	367
RCAN3	0.278851	4.7177e-08	5.54489e-07	371	365
UBR2	0.278816	4.73653e-08	5.56374e-07	371	371
MADD	0.278732	4.78264e-08	5.61129e-07	371	371
ZNF561	0.278725	4.78654e-08	5.61256e-07	371	371
NPIP	0.278649	4.82839e-08	5.65498e-07	371	371
DGCR8	0.278611	4.84939e-08	5.67624e-07	371	371
PCDHGB5	0.278566	4.87472e-08	5.70254e-07	371	356
HIAT1	0.278494	4.91522e-08	5.74654e-07	371	371
ZNF366	0.278381	4.97938e-08	5.81132e-07	371	351
ATXN7	0.278223	5.07026e-08	5.907e-07	371	371
SAMD8	0.278077	5.15616e-08	5.99655e-07	371	371
ELK3	0.277969	5.22038e-08	6.0677e-07	371	370
NCSTN	0.277946	5.23403e-08	6.07569e-07	371	371
ZFYVE26	0.277942	5.2364e-08	6.07569e-07	371	371
CEP70	0.277715	5.37409e-08	6.22457e-07	371	371
RAPGEF1	0.277684	5.39321e-08	6.2396e-07	371	371
CCDC132	0.277684	5.39333e-08	6.2396e-07	371	371
MYH9	0.277647	5.41588e-08	6.26206e-07	371	371
PXDN	0.277457	5.53508e-08	6.38505e-07	371	371
EPB41L4A	0.277411	5.56415e-08	6.40873e-07	371	371
SMG1	0.277404	5.56862e-08	6.4089e-07	371	371
POLA1	0.277395	5.57458e-08	6.41205e-07	371	371
LOC90834	0.277363	5.59495e-08	6.43177e-07	371	350
KRR1	0.277311	5.62812e-08	6.45872e-07	371	371
SLC2A13	0.277217	5.68911e-08	6.52496e-07	371	371
BBS10	0.277206	5.69613e-08	6.52925e-07	371	371
ITSN2	0.277152	5.73106e-08	6.5542e-07	371	371
LOC651250	0.277137	5.74098e-08	6.56178e-07	371	371
MCM8	0.277047	5.80031e-08	6.62579e-07	371	371
TRIOBP	0.27703	5.81174e-08	6.63124e-07	371	371
PRKD3	0.277006	5.82792e-08	6.6459e-07	371	371
ZBTB8A	0.276982	5.84339e-08	6.65972e-07	371	371
HEXIM1	0.276938	5.87276e-08	6.68938e-07	371	371
ACER2	0.276904	5.89585e-08	6.71184e-07	371	365
TXNDC6	0.276874	5.91636e-08	6.73134e-07	371	311
TOP1	0.276854	5.92988e-08	6.74287e-07	371	371
NTN3	0.276705	6.03108e-08	6.85403e-07	371	303
ING3	0.276657	6.06394e-08	6.88745e-07	371	371
LOC100124692	0.276556	6.13433e-08	6.96343e-07	371	160
FLJ10357	0.276525	6.15615e-08	6.98422e-07	371	371
ZNF585B	0.276515	6.16282e-08	6.9878e-07	371	369
OTUD3	0.276431	6.22261e-08	7.05158e-07	371	371
UNC13B	0.276364	6.26976e-08	7.10097e-07	371	371
SRGAP1	0.276317	6.30362e-08	7.13527e-07	371	371
KIAA1530	0.276309	6.30961e-08	7.13799e-07	371	371
PALB2	0.276211	6.38001e-08	7.21072e-07	371	371
B3GALT5	0.276175	6.40596e-08	7.23057e-07	371	146
GRB7	0.275976	6.55249e-08	7.38759e-07	371	370
RFWD3	0.275936	6.58237e-08	7.41282e-07	371	371
TMEFF1	0.275932	6.58603e-08	7.41282e-07	371	371
CTAGE1	0.275881	6.62361e-08	7.44251e-07	371	362
UBR7	0.275852	6.64604e-08	7.45929e-07	371	371
DENND1B	0.275771	6.70687e-08	7.52333e-07	371	371
STIL	0.275571	6.86125e-08	7.69217e-07	371	371
KIAA1328	0.27552	6.90116e-08	7.73256e-07	371	371
ACER3	0.27546	6.94774e-08	7.78038e-07	371	371
NLRX1	0.275424	6.97618e-08	7.80262e-07	371	371
NPHP3	0.275419	6.98083e-08	7.80262e-07	371	371
UCA1	0.275415	6.98327e-08	7.80262e-07	371	259
PCDH17	0.275377	7.01373e-08	7.83226e-07	371	371
NBEAL1	0.275041	7.28561e-08	8.12221e-07	371	371
ZBTB5	0.275018	7.3053e-08	8.1396e-07	371	371
PHC3	0.275002	7.31789e-08	8.14908e-07	371	371
RNF219	0.274976	7.33963e-08	8.16872e-07	371	371
RAB11FIP4	0.274849	7.44611e-08	8.2826e-07	371	371
FHOD3	0.274798	7.4889e-08	8.32555e-07	371	360
FAM125B	0.274757	7.52397e-08	8.35987e-07	371	371
C12orf41	0.274745	7.53394e-08	8.36628e-07	371	371
FKTN	0.274715	7.55947e-08	8.38996e-07	371	371
DONSON	0.274638	7.6259e-08	8.45897e-07	371	371
EAF1	0.274623	7.63881e-08	8.46858e-07	371	371
E2F8	0.274602	7.65701e-08	8.47932e-07	371	370
MCF2L	0.274569	7.68509e-08	8.50568e-07	371	371
MSH2	0.274499	7.74602e-08	8.56837e-07	371	371
USP33	0.274479	7.7644e-08	8.57546e-07	371	371
ZMYND11	0.274477	7.76535e-08	8.57546e-07	371	371
CXADRP3	0.274466	7.77551e-08	8.58192e-07	371	262
AFTPH	0.274399	7.8342e-08	8.63291e-07	371	371
SH3PXD2A	0.274399	7.83471e-08	8.63291e-07	371	371
FLNA	0.27436	7.86938e-08	8.66633e-07	371	371
HS2ST1	0.274346	7.88112e-08	8.67446e-07	371	371
ELK1	0.274243	7.97401e-08	8.77185e-07	371	371
PRDM5	0.274193	8.0183e-08	8.8157e-07	371	320
LOC650623	0.274145	8.0623e-08	8.85919e-07	371	339
RBM43	0.274124	8.08166e-08	8.87068e-07	371	371
UPF1	0.274102	8.10137e-08	8.88741e-07	371	371
ZNF829	0.274072	8.12919e-08	8.91303e-07	371	329
MASTL	0.274035	8.16301e-08	8.94519e-07	371	371
THEM5	0.274016	8.18082e-08	8.95977e-07	371	341
ATM	0.274004	8.19154e-08	8.96658e-07	371	371
GOLGA6L10	0.273985	8.20874e-08	8.9777e-07	371	371
DHX15	0.273983	8.21096e-08	8.9777e-07	371	371
OPHN1	0.273978	8.21522e-08	8.9777e-07	371	371
KIAA1244	0.273967	8.22575e-08	8.98428e-07	371	352
TNKS2	0.273898	8.28995e-08	9.04945e-07	371	371
ZBTB6	0.273776	8.40467e-08	9.16463e-07	371	371
ACPL2	0.273638	8.53628e-08	9.30306e-07	371	371
KIAA0753	0.273482	8.68773e-08	9.44744e-07	371	371
ATRN	0.273317	8.85016e-08	9.60309e-07	371	371
C10orf18	0.273235	8.93214e-08	9.68677e-07	371	371
PKD2	0.273201	8.96594e-08	9.71814e-07	371	371
DAAM2	0.27305	9.11931e-08	9.86715e-07	371	371
NEK4	0.273047	9.12322e-08	9.86715e-07	371	371
CDC42SE1	0.272837	9.33992e-08	1.00906e-06	371	371
AUTS2	0.272815	9.36304e-08	1.01101e-06	371	371
WDR37	0.272767	9.41441e-08	1.016e-06	371	371
MTMR12	0.272721	9.46249e-08	1.02064e-06	371	371
SOCS5	0.272682	9.50384e-08	1.02454e-06	371	371
TRPM7	0.272627	9.56312e-08	1.03038e-06	371	371
SUDS3	0.272586	9.60706e-08	1.03455e-06	371	371
PIP4K2B	0.272517	9.68202e-08	1.0415e-06	371	371
TMTC3	0.272458	9.74589e-08	1.0478e-06	371	371
ZNF484	0.272448	9.75725e-08	1.04838e-06	371	371
NUP98	0.272412	9.79643e-08	1.05153e-06	371	371
ZNF782	0.272379	9.83274e-08	1.05486e-06	371	371
ZNF317	0.272366	9.84637e-08	1.05519e-06	371	371
GLIS2	0.272341	9.87406e-08	1.05759e-06	371	371
TOP2B	0.272328	9.88855e-08	1.05857e-06	371	371
CHAF1B	0.272268	9.95536e-08	1.06458e-06	371	371
LCA5	0.272204	1.00271e-07	1.07167e-06	371	369
ZNF836	0.272196	1.00363e-07	1.07208e-06	371	371
KLC2	0.272176	1.00588e-07	1.07391e-06	371	371
FAM111B	0.272131	1.01093e-07	1.07873e-06	371	371
FRMD4B	0.272059	1.01909e-07	1.08685e-06	371	371
ADAMTS12	0.271876	1.04022e-07	1.10819e-06	371	358
EPB49	0.27186	1.04205e-07	1.10956e-06	371	371
DDR2	0.271844	1.04396e-07	1.1104e-06	371	366
NBEAL2	0.271797	1.04943e-07	1.11562e-06	371	371
COPB1	0.271753	1.0546e-07	1.11993e-06	371	371
CNTF	0.271747	1.05527e-07	1.12004e-06	371	356
FGD4	0.271725	1.0579e-07	1.12223e-06	371	371
PIK3C3	0.271644	1.06753e-07	1.13184e-06	371	371
CACNA1D	0.27162	1.07032e-07	1.13406e-06	371	368
BDP1	0.271531	1.08104e-07	1.14252e-06	371	371
ZNF618	0.271419	1.09468e-07	1.15632e-06	371	371
KDELC1	0.27139	1.09823e-07	1.15946e-06	371	371
ANKRD50	0.271311	1.10794e-07	1.16909e-06	371	371
GOLGA6L5	0.271294	1.10996e-07	1.16998e-06	371	366
C17orf57	0.271276	1.11226e-07	1.17178e-06	371	366
ZC3H14	0.271247	1.11581e-07	1.17491e-06	371	371
RGPD4	0.271234	1.11741e-07	1.17596e-06	371	371
MPP2	0.271202	1.12144e-07	1.17959e-06	371	354
GREB1L	0.271127	1.13087e-07	1.18887e-06	371	365
CCDC75	0.270928	1.15621e-07	1.21423e-06	371	370
MN1	0.270917	1.1576e-07	1.21441e-06	371	370
UVRAG	0.270904	1.15926e-07	1.21509e-06	371	371
GPSM2	0.270903	1.15946e-07	1.21509e-06	371	371
DCAF17	0.270871	1.16357e-07	1.21875e-06	371	371
CXorf56	0.270822	1.16992e-07	1.22476e-06	371	369
URB1	0.270761	1.17788e-07	1.23179e-06	371	371
MOBKL2B	0.27054	1.20722e-07	1.26116e-06	371	371
C19orf71	0.270529	1.20873e-07	1.26165e-06	371	351
PRPF38B	0.270527	1.20896e-07	1.26165e-06	371	371
LRRN1	0.270497	1.21299e-07	1.26519e-06	371	263
MAP3K13	0.270464	1.21747e-07	1.2692e-06	371	369
MICAL3	0.270031	1.27746e-07	1.32896e-06	371	371
C5orf41	0.27001	1.28037e-07	1.33129e-06	371	371
RAET1K	0.269913	1.29427e-07	1.34504e-06	371	286
MYO9A	0.269844	1.30415e-07	1.35249e-06	371	370
DCAF16	0.269813	1.30874e-07	1.35654e-06	371	371
MID2	0.269752	1.31757e-07	1.36427e-06	371	371
RNF144A	0.269744	1.31873e-07	1.36477e-06	371	371
SKP2	0.26973	1.32073e-07	1.36613e-06	371	371
STXBP3	0.269659	1.33122e-07	1.37483e-06	371	371
TSPAN3	0.269628	1.33583e-07	1.37888e-06	371	371
RIN2	0.269524	1.35125e-07	1.39407e-06	371	371
PAN3	0.26934	1.37909e-07	1.42133e-06	371	371
DAAM1	0.269279	1.38843e-07	1.42947e-06	371	371
SLC26A2	0.269145	1.40912e-07	1.45003e-06	371	371
NUPL1	0.268976	1.43566e-07	1.47505e-06	371	371
TBC1D14	0.268961	1.43806e-07	1.47675e-06	371	371
C2orf86	0.268952	1.4395e-07	1.47747e-06	371	370
NID1	0.268847	1.45624e-07	1.49349e-06	371	371
NFKB1	0.268804	1.46318e-07	1.49869e-06	371	371
POFUT2	0.26876	1.47027e-07	1.50518e-06	371	371
PCDHGB7	0.26869	1.48179e-07	1.51619e-06	371	351
MFAP3	0.268673	1.48461e-07	1.51829e-06	371	371
GPRIN2	0.268524	1.50909e-07	1.54254e-06	371	245
TGFBR1	0.268419	1.52667e-07	1.55971e-06	371	371
FKBP14	0.268336	1.5407e-07	1.57324e-06	371	371
KIAA1161	0.268266	1.55268e-07	1.58313e-06	371	371
YAP1	0.268175	1.56828e-07	1.59648e-06	371	371
RNASE7	0.26812	1.57791e-07	1.60384e-06	371	335
ATXN1	0.268022	1.59499e-07	1.62037e-06	371	371
FLJ45340	0.267705	1.65154e-07	1.67619e-06	371	371
NEB	0.267677	1.65664e-07	1.68042e-06	371	371
C22orf23	0.267666	1.6586e-07	1.68156e-06	371	371
KCNC3	0.267517	1.68606e-07	1.70766e-06	371	371
GNPTAB	0.267483	1.69232e-07	1.71313e-06	371	371
C6orf167	0.267378	1.71182e-07	1.73111e-06	371	371
SOCS4	0.267312	1.72428e-07	1.74283e-06	371	371
GALNT10	0.267303	1.726e-07	1.74368e-06	371	371
SLIT2	0.267143	1.75655e-07	1.77184e-06	371	345
CRKL	0.267109	1.7632e-07	1.77765e-06	371	371
DR1	0.267005	1.78333e-07	1.79704e-06	371	371
ZNF700	0.266999	1.78452e-07	1.79733e-06	371	371
MYST3	0.266948	1.79456e-07	1.80653e-06	371	371
SPTY2D1	0.266937	1.79674e-07	1.80781e-06	371	371
P704P	0.266924	1.7993e-07	1.80947e-06	371	361
PTPRA	0.266905	1.80298e-07	1.81134e-06	371	371
NCOA2	0.266897	1.8047e-07	1.81216e-06	371	371
ZNF224	0.266882	1.80752e-07	1.81408e-06	371	371
ZRANB3	0.266864	1.81112e-07	1.81677e-06	371	370
ADAMTS15	0.266837	1.81654e-07	1.82129e-06	371	313
WDR19	0.266743	1.83527e-07	1.83822e-06	371	371
XPO4	0.266736	1.83667e-07	1.8387e-06	371	371
HMG20A	0.266682	1.84754e-07	1.84773e-06	371	371
KIAA0406	0.266572	1.86994e-07	1.86825e-06	371	371
GGA2	0.26647	1.8909e-07	1.88635e-06	371	371
DYM	0.266407	1.90413e-07	1.89828e-06	371	371
KCTD18	0.266401	1.9052e-07	1.89828e-06	371	371
LTB4R2	0.266399	1.90571e-07	1.89828e-06	371	371
TTC21B	0.266386	1.90842e-07	1.90003e-06	371	371
LGR4	0.266377	1.91019e-07	1.90084e-06	371	371
ZNF142	0.266356	1.91473e-07	1.90416e-06	371	371
C4orf19	0.266352	1.91544e-07	1.90416e-06	371	371
SF3A1	0.266274	1.93192e-07	1.91767e-06	371	371
HIATL1	0.266258	1.93533e-07	1.9201e-06	371	371
RGS7BP	0.266245	1.93807e-07	1.92187e-06	371	305
ZC3HAV1L	0.266208	1.9459e-07	1.92867e-06	371	311
PHRF1	0.266182	1.95143e-07	1.93223e-06	371	371
CASD1	0.266152	1.95773e-07	1.93478e-06	371	371
ECT2	0.266096	1.96982e-07	1.94463e-06	371	371
ZC3H4	0.266085	1.97213e-07	1.94595e-06	371	371
ZNF625	0.266015	1.98742e-07	1.95909e-06	371	344
C10orf137	0.265932	2.00547e-07	1.97528e-06	371	371
GPR120	0.26593	2.00581e-07	1.97528e-06	371	273
NOTCH3	0.265906	2.01109e-07	1.97949e-06	371	371
KIAA1370	0.265629	2.07279e-07	2.03419e-06	371	371
TTC30A	0.265593	2.08096e-07	2.0412e-06	371	371
LRRC58	0.265547	2.09135e-07	2.04938e-06	371	371
LOC283392	0.265513	2.09914e-07	2.056e-06	371	185
UBR1	0.265464	2.11036e-07	2.06597e-06	371	371
NCOR1	0.265381	2.12943e-07	2.08239e-06	371	371
LAMA5	0.265345	2.13798e-07	2.0889e-06	371	371
ZNF813	0.265335	2.14021e-07	2.08963e-06	371	359
RRP1B	0.265332	2.14081e-07	2.08963e-06	371	371
TPP2	0.265303	2.14774e-07	2.09393e-06	371	371
C3orf52	0.2653	2.14837e-07	2.09393e-06	371	330
ZNF253	0.265277	2.15386e-07	2.09825e-06	371	371
BBX	0.265142	2.18564e-07	2.12817e-06	371	371
ZBTB1	0.265077	2.20116e-07	2.14119e-06	371	371
MOBKL1B	0.264899	2.24413e-07	2.17979e-06	371	371
SLC39A6	0.264868	2.25178e-07	2.18551e-06	371	371
NDE1	0.264866	2.2522e-07	2.18551e-06	371	371
ANKRD42	0.264767	2.27659e-07	2.2081e-06	371	371
C6orf170	0.264578	2.32365e-07	2.25264e-06	371	366
RAB11FIP2	0.264498	2.34387e-07	2.27004e-06	371	371
LHFPL3	0.264473	2.3504e-07	2.27525e-06	371	154
PCDH18	0.264417	2.3647e-07	2.28798e-06	371	370
ENTPD7	0.264393	2.37089e-07	2.29112e-06	371	371
RFC5	0.26439	2.37171e-07	2.29112e-06	371	371
ZNF461	0.264386	2.37254e-07	2.29112e-06	371	371
ZNF24	0.264375	2.37546e-07	2.29172e-06	371	371
NT5C1B	0.264264	2.40429e-07	2.31728e-06	371	270
TCTN2	0.264253	2.40702e-07	2.3188e-06	371	371
HERC3	0.264227	2.41387e-07	2.32314e-06	371	371
RYK	0.264105	2.44601e-07	2.35295e-06	371	371
C1orf204	0.264029	2.46634e-07	2.36678e-06	371	349
C1orf183	0.263997	2.47466e-07	2.37362e-06	371	371
ANKRD28	0.263835	2.51866e-07	2.4135e-06	371	371
TMF1	0.263805	2.52675e-07	2.42009e-06	371	371
RBM33	0.263727	2.54803e-07	2.4393e-06	371	371
TMEM151B	0.263631	2.57465e-07	2.4636e-06	371	359
MOSPD2	0.263585	2.58747e-07	2.47468e-06	371	371
LARS2	0.263549	2.59764e-07	2.48322e-06	371	371
SMC4	0.263525	2.60446e-07	2.48854e-06	371	371
MBD6	0.263481	2.61678e-07	2.49669e-06	371	371
CEP152	0.263479	2.61732e-07	2.49669e-06	371	371
MAP3K9	0.263477	2.618e-07	2.49669e-06	371	371
ZNF675	0.263468	2.62057e-07	2.49688e-06	371	371
ACAP2	0.263467	2.6207e-07	2.49688e-06	371	371
CLCC1	0.263414	2.63566e-07	2.50993e-06	371	371
LOC728323	0.263392	2.64192e-07	2.51468e-06	371	361
ZFP161	0.26338	2.6455e-07	2.51689e-06	371	371
UBA6	0.263299	2.66866e-07	2.5365e-06	371	371
AGAP1	0.263284	2.67295e-07	2.53937e-06	371	371
SPAG9	0.263237	2.68665e-07	2.54995e-06	371	371
FREM2	0.263163	2.70811e-07	2.56909e-06	371	262
FRMD8	0.263157	2.71005e-07	2.56971e-06	371	371
RNPC3	0.263111	2.72343e-07	2.57994e-06	371	370
PLEKHM1P	0.263091	2.72929e-07	2.58427e-06	371	371
TTC37	0.263051	2.74108e-07	2.5942e-06	371	370
ZNF264	0.263003	2.75544e-07	2.60558e-06	371	371
FLJ13197	0.263002	2.75573e-07	2.60558e-06	371	364
AMH	0.262995	2.75755e-07	2.60607e-06	371	302
ZC3H11A	0.262978	2.7626e-07	2.60837e-06	371	371
UNC119B	0.262972	2.76458e-07	2.60847e-06	371	371
XRCC2	0.262969	2.76533e-07	2.60847e-06	371	367
CAPN7	0.26295	2.77099e-07	2.61257e-06	371	371
SSPO	0.262894	2.7878e-07	2.6247e-06	371	364
ZBED4	0.262888	2.78968e-07	2.62522e-06	371	371
AZI2	0.262765	2.82681e-07	2.65766e-06	371	371
C9orf80	0.262744	2.83332e-07	2.66252e-06	371	371
SLC35E3	0.262727	2.83855e-07	2.66617e-06	371	371
ZNF134	0.262716	2.84175e-07	2.66792e-06	371	371
IPO8	0.262695	2.84816e-07	2.67268e-06	371	371
LNPEP	0.262687	2.85068e-07	2.67379e-06	371	371
PSME3	0.262615	2.87306e-07	2.69351e-06	371	371
C3orf17	0.262595	2.87911e-07	2.69791e-06	371	371
RAB5C	0.262405	2.9386e-07	2.75225e-06	371	371
ZNF304	0.262265	2.98305e-07	2.78788e-06	371	371
PPM1B	0.262243	2.99027e-07	2.79288e-06	371	371
ZNF441	0.262021	3.06222e-07	2.85874e-06	371	371
SMARCA5	0.262015	3.06423e-07	2.85902e-06	371	371
WRN	0.262012	3.06539e-07	2.85902e-06	371	371
MKL2	0.261927	3.09353e-07	2.88257e-06	371	371
SIRT1	0.261833	3.12491e-07	2.90909e-06	371	371
RAPGEF2	0.261755	3.15096e-07	2.93197e-06	371	371
ZNF217	0.261685	3.17494e-07	2.95015e-06	371	371
VGLL4	0.261664	3.18181e-07	2.95378e-06	371	371
ATP10D	0.261617	3.19813e-07	2.96755e-06	371	371
KLRA1	0.261583	3.20969e-07	2.97688e-06	371	356
CHSY1	0.261559	3.2181e-07	2.9833e-06	371	371
PCF11	0.261495	3.24005e-07	3.00085e-06	371	371
INPP5J	0.261462	3.25155e-07	3.00947e-06	371	366
YEATS2	0.26146	3.25238e-07	3.00947e-06	371	371
RPA1	0.261431	3.26224e-07	3.01719e-06	371	371
ZNF550	0.261417	3.26725e-07	3.02042e-06	371	371
KCNG3	0.261157	3.35965e-07	3.10009e-06	371	119
HAUS6	0.261065	3.39288e-07	3.1293e-06	371	371
GAB1	0.261058	3.3953e-07	3.13009e-06	371	371
LIG3	0.261052	3.39738e-07	3.13055e-06	371	371
COL6A3	0.261044	3.40043e-07	3.13191e-06	371	371
STX2	0.260918	3.44654e-07	3.17145e-06	371	371
ZSWIM4	0.260765	3.50338e-07	3.21485e-06	371	371
LSM14B	0.260749	3.50938e-07	3.21887e-06	371	371
LZTS1	0.260686	3.53305e-07	3.23909e-06	371	371
CDC27	0.260643	3.54927e-07	3.25246e-06	371	371
DKFZp686O24166	0.260566	3.57842e-07	3.27767e-06	371	351
MYH10	0.260504	3.60212e-07	3.29635e-06	371	371
MAPK9	0.260492	3.60693e-07	3.2986e-06	371	371
SYNGAP1	0.260489	3.6079e-07	3.2986e-06	371	371
TOPORS	0.260484	3.61009e-07	3.29909e-06	371	371
PROM1	0.260427	3.63209e-07	3.31616e-06	371	302
NCAPD2	0.260334	3.66835e-07	3.3462e-06	371	371
STIM2	0.260308	3.67846e-07	3.353e-06	371	371
STXBP1	0.260306	3.67918e-07	3.353e-06	371	371
CCDC121	0.260137	3.74612e-07	3.40621e-06	371	371
ATP2C1	0.260088	3.76567e-07	3.42243e-06	371	371
RTN4R	0.259945	3.82357e-07	3.47346e-06	371	371
ZNF93	0.259937	3.82666e-07	3.47469e-06	371	366
VPS41	0.259831	3.87006e-07	3.5125e-06	371	371
CIC	0.259759	3.89974e-07	3.53621e-06	371	371
ZNF823	0.259716	3.91787e-07	3.55103e-06	371	371
NUP153	0.259706	3.92207e-07	3.55323e-06	371	371
FBXO38	0.259693	3.92713e-07	3.55619e-06	371	371
ANKRD56	0.259678	3.93353e-07	3.5596e-06	371	368
EXT2	0.259676	3.93446e-07	3.5596e-06	371	371
LYPD6B	0.259666	3.93841e-07	3.56155e-06	371	253
ZC3H12C	0.259635	3.95146e-07	3.57173e-06	371	371
CLTC	0.259625	3.95569e-07	3.57393e-06	371	371
PCDHAC2	0.259506	4.006e-07	3.61611e-06	371	279
IMPACT	0.259453	4.02867e-07	3.63492e-06	371	371
FOXJ2	0.259432	4.03777e-07	3.64149e-06	371	371
RAB19	0.259383	4.05897e-07	3.65843e-06	371	182
TRIM52	0.259217	4.13111e-07	3.71574e-06	371	371
TRIM44	0.259216	4.13129e-07	3.71574e-06	371	371
ZNF621	0.259183	4.14598e-07	3.72726e-06	371	371
MOAP1	0.259173	4.15031e-07	3.72948e-06	371	371
CDKN2AIP	0.259148	4.16119e-07	3.73757e-06	371	371
TIRAP	0.259141	4.16458e-07	3.73892e-06	371	371
ARCN1	0.2591	4.18244e-07	3.75327e-06	371	371
MTMR1	0.259041	4.20875e-07	3.77348e-06	371	371
CABLES2	0.259032	4.21299e-07	3.77558e-06	371	371
HOOK1	0.259014	4.22096e-07	3.78103e-06	371	371
IRAK1BP1	0.258915	4.26537e-07	3.81394e-06	371	365
KLHL24	0.258739	4.3458e-07	3.88412e-06	371	371
SWAP70	0.258692	4.36748e-07	3.90175e-06	371	371
LTBP3	0.25867	4.37785e-07	3.90925e-06	371	371
HIRA	0.258648	4.38786e-07	3.91644e-06	371	371
XPO7	0.258639	4.39212e-07	3.91849e-06	371	371
NFRKB	0.258569	4.42465e-07	3.94398e-06	371	371
DSCR3	0.25845	4.48086e-07	3.98872e-06	371	371
MCM3APAS	0.25841	4.49979e-07	4.002e-06	371	364
PRPF40B	0.258397	4.50574e-07	4.00551e-06	371	371
DICER1	0.258346	4.53047e-07	4.02569e-06	371	371
GPR179	0.258326	4.5398e-07	4.03219e-06	371	242
RCBTB1	0.258296	4.55451e-07	4.04345e-06	371	371
MYCBP2	0.258276	4.56412e-07	4.05017e-06	371	371
ANO6	0.25818	4.61041e-07	4.08943e-06	371	371
FRG1B	0.258145	4.62778e-07	4.10301e-06	371	371
AGRN	0.258066	4.66628e-07	4.1353e-06	371	371
NAIP	0.258037	4.68096e-07	4.14621e-06	371	369
CAPRIN2	0.258033	4.68274e-07	4.14621e-06	371	371
ITIH5	0.258019	4.68955e-07	4.15039e-06	371	370
ZNF148	0.258011	4.69362e-07	4.15214e-06	371	371
USP42	0.257971	4.71371e-07	4.16807e-06	371	371
C20orf112	0.257881	4.75863e-07	4.20405e-06	371	371
CAMK2G	0.257837	4.78062e-07	4.22161e-06	371	371
ITSN1	0.257818	4.79024e-07	4.22823e-06	371	371
EIF4A2	0.257789	4.80493e-07	4.23932e-06	371	371
CYP1B1	0.257684	4.85822e-07	4.28444e-06	371	371
CFTR	0.257673	4.86401e-07	4.28765e-06	371	260
LOC729176	0.257645	4.87858e-07	4.29859e-06	371	367
SACM1L	0.257428	4.99139e-07	4.39489e-06	371	371
PIAS3	0.257422	4.99449e-07	4.39489e-06	371	371
GPR125	0.257381	5.01611e-07	4.41014e-06	371	371
PTPRK	0.25735	5.0324e-07	4.42044e-06	371	371
DMTF1	0.257295	5.0616e-07	4.44062e-06	371	371
C18orf25	0.257294	5.06207e-07	4.44062e-06	371	371
ITGB8	0.257254	5.0837e-07	4.45764e-06	371	342
CCDC87	0.257171	5.12817e-07	4.49465e-06	371	368
APC	0.257096	5.16888e-07	4.52635e-06	371	371
C17orf85	0.257084	5.1751e-07	4.5298e-06	371	371
PVRL1	0.257055	5.19133e-07	4.54116e-06	371	371
POM121	0.257048	5.19501e-07	4.54125e-06	371	371
CHST3	0.257035	5.20219e-07	4.54552e-06	371	371
MTF2	0.257022	5.20916e-07	4.54963e-06	371	371
BIRC2	0.256988	5.22796e-07	4.56404e-06	371	371
ERBB2IP	0.256907	5.27234e-07	4.59875e-06	371	371
LOC100131193	0.256793	5.33592e-07	4.65014e-06	371	371
BAGE2	0.256661	5.41066e-07	4.71115e-06	371	262
NBPF15	0.256519	5.49185e-07	4.77976e-06	371	371
ELOVL7	0.256441	5.53731e-07	4.81458e-06	371	365
NUP155	0.256428	5.54448e-07	4.81715e-06	371	371
CNOT6L	0.256347	5.59181e-07	4.85403e-06	371	371
2019-09-03	0.256292	5.62444e-07	4.88023e-06	371	366
PTX3	0.256268	5.6382e-07	4.89004e-06	371	357
CXXC4	0.256248	5.65013e-07	4.89826e-06	371	289
ZNF595	0.256146	5.71078e-07	4.94653e-06	371	371
CENPI	0.25614	5.71475e-07	4.94782e-06	371	362
DDX21	0.25609	5.74451e-07	4.97142e-06	371	371
ASAP2	0.256055	5.76594e-07	4.9878e-06	371	371
SCN8A	0.256038	5.77596e-07	4.99007e-06	371	369
TNPO2	0.256038	5.77608e-07	4.99007e-06	371	371
MAP4K5	0.256016	5.78905e-07	4.99911e-06	371	371
YME1L1	0.255977	5.8129e-07	5.0153e-06	371	371
PKDCC	0.255972	5.81607e-07	5.0153e-06	371	371
SEC23B	0.255936	5.83801e-07	5.03048e-06	371	371
ZNF496	0.255887	5.86803e-07	5.05416e-06	371	371
QRICH1	0.255869	5.87921e-07	5.0616e-06	371	371
STK35	0.255817	5.91143e-07	5.08715e-06	371	371
PCGF3	0.255667	6.00456e-07	5.16283e-06	371	371
RC3H1	0.255413	6.16609e-07	5.29258e-06	371	371
SIM2	0.255386	6.1837e-07	5.30293e-06	371	370
PLA2R1	0.255382	6.18614e-07	5.30293e-06	371	355
ZMYM5	0.255355	6.20373e-07	5.31573e-06	371	371
GYLTL1B	0.254971	6.45742e-07	5.52835e-06	371	364
CPEB2	0.254947	6.47339e-07	5.53964e-06	371	371
ARID4A	0.254917	6.49357e-07	5.55214e-06	371	371
ZNF543	0.254902	6.50385e-07	5.55855e-06	371	371
NEK8	0.254877	6.5209e-07	5.57073e-06	371	371
CNTN3	0.254863	6.53047e-07	5.57537e-06	371	267
SATL1	0.254824	6.55681e-07	5.59421e-06	371	370
NUP160	0.254801	6.57276e-07	5.60541e-06	371	371
B4GALNT3	0.254584	6.72328e-07	5.73133e-06	371	334
NCK2	0.254549	6.74781e-07	5.74878e-06	371	371
MGC16384	0.254546	6.74952e-07	5.74878e-06	371	295
GART	0.254504	6.77912e-07	5.76906e-06	371	371
SAMD1	0.254498	6.7832e-07	5.77006e-06	371	371
LOC100132215	0.254469	6.80383e-07	5.78514e-06	371	357
C17orf71	0.254449	6.81845e-07	5.7951e-06	371	371
PLXNB2	0.254247	6.96314e-07	5.91303e-06	371	371
ZNF417	0.254206	6.99237e-07	5.93532e-06	371	371
TAF1B	0.254153	7.03146e-07	5.96088e-06	371	371
PCDHGA9	0.254144	7.03781e-07	5.96373e-06	371	340
C3orf21	0.254044	7.11148e-07	6.02359e-06	371	371
C5orf51	0.254039	7.11494e-07	6.02396e-06	371	371
MAPK4	0.253991	7.15083e-07	6.05177e-06	371	337
RP2	0.253962	7.17213e-07	6.06723e-06	371	371
FBXO21	0.253947	7.1835e-07	6.07426e-06	371	371
DPY19L1	0.253924	7.20067e-07	6.0862e-06	371	371
PRKCA	0.253898	7.22015e-07	6.10007e-06	371	371
ZNF284	0.25388	7.23315e-07	6.10588e-06	371	362
GANAB	0.253757	7.32634e-07	6.1767e-06	371	371
NEK1	0.25375	7.33167e-07	6.17857e-06	371	371
TLR6	0.253729	7.34752e-07	6.18932e-06	371	360
ATP13A3	0.253685	7.38131e-07	6.21515e-06	371	371
FEM1B	0.253623	7.42848e-07	6.25223e-06	371	371
NOM1	0.253614	7.43558e-07	6.25556e-06	371	371
CROCCL2	0.253576	7.46509e-07	6.27508e-06	371	371
TJP1	0.253549	7.48572e-07	6.28977e-06	371	371
SETD1A	0.253453	7.56095e-07	6.34763e-06	371	371
RSC1A1	0.253358	7.63584e-07	6.40241e-06	371	371
AMOTL2	0.253338	7.65137e-07	6.41273e-06	371	371
SCAI	0.253173	7.78317e-07	6.52045e-06	371	371
LIN52	0.253164	7.79092e-07	6.5242e-06	371	371
ZNF737	0.253133	7.81527e-07	6.53909e-06	371	370
MAGEE1	0.253126	7.82148e-07	6.54154e-06	371	369
PROKR1	0.253093	7.84829e-07	6.56121e-06	371	118
ERCC4	0.253036	7.89446e-07	6.59704e-06	371	371
PHKA1	0.252924	7.98654e-07	6.66839e-06	371	371
CDK17	0.252914	7.99427e-07	6.67205e-06	371	371
POLR3A	0.252902	8.00456e-07	6.67784e-06	371	371
TACC1	0.252892	8.01286e-07	6.68197e-06	371	371
FUBP3	0.252838	8.05759e-07	6.71365e-06	371	371
CLCN1	0.25276	8.12315e-07	6.75979e-06	371	277
DUSP18	0.252726	8.15166e-07	6.78068e-06	371	371
LRRC7	0.25271	8.16516e-07	6.78908e-06	371	232
TBC1D8B	0.252518	8.32824e-07	6.92179e-06	371	371
ABCC10	0.252512	8.334e-07	6.92335e-06	371	371
ZNF273	0.252412	8.42e-07	6.98931e-06	371	371
SESN3	0.252379	8.44833e-07	7.0099e-06	371	368
IGF2R	0.25236	8.4655e-07	7.02122e-06	371	371
SMG7	0.252329	8.49215e-07	7.04039e-06	371	371
C19orf26	0.252222	8.58636e-07	7.11214e-06	371	333
ZNF519	0.252219	8.5894e-07	7.11214e-06	371	367
SETD1B	0.252156	8.64533e-07	7.15548e-06	371	371
AKAP13	0.252144	8.65635e-07	7.15911e-06	371	371
RMI1	0.252143	8.65691e-07	7.15911e-06	371	371
ZNF516	0.25212	8.67705e-07	7.17279e-06	371	371
STK36	0.252114	8.68238e-07	7.17422e-06	371	371
ZNF714	0.252095	8.69988e-07	7.1857e-06	371	371
USP9X	0.252079	8.71388e-07	7.1913e-06	371	371
IKZF4	0.252066	8.72555e-07	7.19497e-06	371	371
FAM111A	0.252049	8.7413e-07	7.20199e-06	371	371
ZNF611	0.25204	8.74955e-07	7.20581e-06	371	369
NCKAP1	0.251963	8.8189e-07	7.25993e-06	371	371
SPDYE6	0.25192	8.85792e-07	7.28903e-06	371	368
GSG2	0.251871	8.90251e-07	7.31675e-06	371	369
KIAA1407	0.251869	8.90477e-07	7.31675e-06	371	371
DDX42	0.251867	8.9063e-07	7.31675e-06	371	371
ELK4	0.251777	8.98952e-07	7.37904e-06	371	371
SMAD5	0.251656	9.10197e-07	7.46519e-06	371	371
GNAQ	0.251542	9.20902e-07	7.54988e-06	371	371
POLG	0.251528	9.22216e-07	7.55754e-06	371	371
IFT140	0.251436	9.31003e-07	7.62015e-06	371	371
RBM27	0.251383	9.36055e-07	7.65207e-06	371	371
LOC100190986	0.251342	9.40015e-07	7.67814e-06	371	369
PTPN21	0.251316	9.42576e-07	7.6959e-06	371	371
INTS4L1	0.251218	9.52115e-07	7.7706e-06	371	367
PDPK1	0.251207	9.53111e-07	7.77555e-06	371	371
GJC1	0.251169	9.56918e-07	7.8034e-06	371	371
FAM168B	0.251164	9.57326e-07	7.80354e-06	371	371
OSBP2	0.251098	9.63868e-07	7.85281e-06	371	371
KIAA0391	0.251095	9.64158e-07	7.85281e-06	371	371
INPP4A	0.250961	9.77478e-07	7.95803e-06	371	371
SEMA4B	0.250946	9.79034e-07	7.96745e-06	371	371
DSG2	0.25092	9.81653e-07	7.9855e-06	371	371
DNAH10	0.250842	9.89525e-07	8.04625e-06	371	355
CLK2P	0.250836	9.90137e-07	8.04794e-06	371	369
TPH1	0.250822	9.91577e-07	8.05636e-06	371	193
BCLAF1	0.250682	1.00585e-06	8.16567e-06	371	371
CMTM1	0.250676	1.00645e-06	8.16719e-06	371	371
CLIP2	0.25056	1.01848e-06	8.25475e-06	371	371
OSBPL11	0.250523	1.02233e-06	8.28261e-06	371	371
NEK7	0.250465	1.02842e-06	8.3285e-06	371	371
GTPBP2	0.250429	1.03224e-06	8.35264e-06	371	371
ZNF35	0.250378	1.03765e-06	8.39305e-06	371	371
ZNF491	0.250099	1.06761e-06	8.63185e-06	371	370
KRAS	0.250064	1.0715e-06	8.65978e-06	371	371
CBLL1	0.249985	1.0802e-06	8.72303e-06	371	371
BTBD12	0.249978	1.0809e-06	8.72327e-06	371	371
MIOS	0.249976	1.0811e-06	8.72327e-06	371	371
DHX35	0.249971	1.08168e-06	8.72437e-06	371	371
EVC	0.249954	1.08356e-06	8.73598e-06	371	370
RTN4RL2	0.249924	1.08692e-06	8.75959e-06	371	371
DBF4B	0.249782	1.10276e-06	8.87999e-06	371	371
BTN2A3	0.249627	1.1203e-06	9.01398e-06	371	368
GJD3	0.249582	1.12555e-06	9.04891e-06	371	371
ABHD15	0.24929	1.15949e-06	9.31053e-06	371	371
LLGL2	0.24921	1.169e-06	9.37555e-06	371	371
SMAD7	0.249205	1.16949e-06	9.37571e-06	371	371
CEP350	0.249181	1.17238e-06	9.39168e-06	371	371
MAST4	0.249181	1.17243e-06	9.39168e-06	371	371
FIP1L1	0.249092	1.18308e-06	9.46195e-06	371	371
NAV2	0.249092	1.1831e-06	9.46195e-06	371	371
ZNF436	0.249084	1.18407e-06	9.46595e-06	371	371
KIF3C	0.249073	1.18536e-06	9.47239e-06	371	371
CALU	0.248743	1.22582e-06	9.78005e-06	371	371
RAB11FIP5	0.248715	1.22932e-06	9.80401e-06	371	371
ZNF260	0.24865	1.23748e-06	9.85732e-06	371	371
PSIMCT-1	0.248638	1.23888e-06	9.86449e-06	371	347
C11orf61	0.248632	1.23967e-06	9.86688e-06	371	371
PDS5B	0.248553	1.24968e-06	9.9386e-06	371	371
ZW10	0.248429	1.26546e-06	1.00601e-05	371	371
NPBWR1	0.248392	1.27026e-06	1.00942e-05	371	195
ZNF184	0.248381	1.27162e-06	1.0101e-05	371	371
AHCYL1	0.248336	1.2775e-06	1.01396e-05	371	371
ZNF434	0.248283	1.28443e-06	1.01905e-05	371	371
HNF1B	0.248195	1.29593e-06	1.02777e-05	371	367
C14orf145	0.248187	1.29697e-06	1.02818e-05	371	370
LOC441089	0.248066	1.3129e-06	1.04039e-05	371	371
RARA	0.248042	1.31607e-06	1.0425e-05	371	371
PCDHGA11	0.247907	1.33427e-06	1.05607e-05	371	327
MGA	0.24788	1.33783e-06	1.05847e-05	371	371
PCDHGA2	0.247672	1.36631e-06	1.08015e-05	371	337
NBPF3	0.247622	1.3733e-06	1.08524e-05	371	370
RPRD2	0.247503	1.38984e-06	1.097e-05	371	371
ILF3	0.247354	1.41095e-06	1.11234e-05	371	371
FKBP9	0.247339	1.41307e-06	1.11357e-05	371	371
KIAA0284	0.247299	1.41882e-06	1.11766e-05	371	371
LUZP6	0.247243	1.42688e-06	1.12357e-05	371	371
ATF1	0.247176	1.43646e-06	1.13066e-05	371	371
PGM2	0.247168	1.43772e-06	1.13121e-05	371	371
NAV3	0.247117	1.44513e-06	1.13615e-05	371	367
SENP7	0.247112	1.44579e-06	1.13621e-05	371	371
AP4E1	0.247086	1.44957e-06	1.13873e-05	371	371
KCNH1	0.247067	1.45235e-06	1.14047e-05	371	330
MICALCL	0.247056	1.45401e-06	1.14132e-05	371	340
FBN1	0.247039	1.45654e-06	1.14286e-05	371	371
USO1	0.247019	1.45949e-06	1.14472e-05	371	371
BTRC	0.246976	1.46576e-06	1.14874e-05	371	371
PEAR1	0.246964	1.46753e-06	1.14967e-05	371	371
SSPN	0.246937	1.47158e-06	1.15239e-05	371	368
PTPRE	0.246886	1.47909e-06	1.15775e-05	371	371
RUNDC1	0.246835	1.48676e-06	1.16239e-05	371	371
WDR88	0.246832	1.48726e-06	1.16239e-05	371	342
TET2	0.246675	1.51082e-06	1.17849e-05	371	371
MPHOSPH8	0.246636	1.51681e-06	1.1827e-05	371	371
KREMEN1	0.246595	1.52306e-06	1.18664e-05	371	370
ZNF347	0.246568	1.52721e-06	1.18941e-05	371	366
PTAFR	0.246526	1.53378e-06	1.19406e-05	371	370
DEK	0.246472	1.54204e-06	1.19955e-05	371	371
ANKS1A	0.246461	1.54371e-06	1.20038e-05	371	371
ESYT2	0.246368	1.55823e-06	1.2108e-05	371	371
ANKFY1	0.246279	1.57222e-06	1.22065e-05	371	371
RPL13P5	0.246234	1.57935e-06	1.22523e-05	371	367
UTP14C	0.246186	1.58705e-06	1.23072e-05	371	371
POLR3B	0.246116	1.59832e-06	1.23898e-05	371	371
CLINT1	0.246109	1.59936e-06	1.2393e-05	371	371
ZNF445	0.24587	1.63815e-06	1.26748e-05	371	371
GMCL1L	0.24578	1.65306e-06	1.27793e-05	371	339
IQCB1	0.245746	1.65869e-06	1.28179e-05	371	371
KCTD9	0.245719	1.66323e-06	1.2848e-05	371	371
SEMA6D	0.245695	1.66729e-06	1.28744e-05	371	371
CDKL1	0.245674	1.6707e-06	1.28956e-05	371	347
FIBIN	0.245666	1.67212e-06	1.28986e-05	371	361
PLEKHA6	0.245664	1.67238e-06	1.28986e-05	371	371
NOS1AP	0.245658	1.6734e-06	1.29015e-05	371	369
DDR1	0.245518	1.69707e-06	1.30789e-05	371	371
STAG3L2	0.245488	1.70221e-06	1.31135e-05	371	370
ZNF98	0.245336	1.72827e-06	1.33091e-05	371	209
PTPRU	0.24531	1.73274e-06	1.33384e-05	371	371
ZNF717	0.245283	1.73749e-06	1.33698e-05	371	364
FAM161A	0.245275	1.73887e-06	1.33752e-05	371	370
C7orf46	0.24519	1.75365e-06	1.34785e-05	371	371
ATR	0.245179	1.7557e-06	1.34891e-05	371	371
ARSJ	0.245175	1.75642e-06	1.34893e-05	371	369
ZBTB11	0.245124	1.76539e-06	1.3553e-05	371	371
SPDYE1	0.245078	1.77341e-06	1.36094e-05	371	363
TMEM131	0.245064	1.77589e-06	1.36231e-05	371	371
NAA30	0.24505	1.77837e-06	1.36369e-05	371	371
ZZEF1	0.24503	1.78201e-06	1.36543e-05	371	371
ZNF33B	0.245009	1.78573e-06	1.36776e-05	371	371
TAB2	0.244997	1.78781e-06	1.36882e-05	371	371
MED23	0.244967	1.79327e-06	1.37247e-05	371	371
TAF9B	0.244946	1.79699e-06	1.37479e-05	371	371
C1orf65	0.244933	1.79939e-06	1.3761e-05	371	158
UPF2	0.244911	1.80337e-06	1.37861e-05	371	371
AEBP2	0.244888	1.80754e-06	1.38127e-05	371	371
KIAA1737	0.244883	1.80829e-06	1.38131e-05	371	371
GLIS3	0.244878	1.80927e-06	1.38154e-05	371	371
PPM1L	0.244862	1.81217e-06	1.38322e-05	371	371
B3GAT2	0.244846	1.81503e-06	1.38461e-05	371	338
ITGB1	0.244809	1.82168e-06	1.38889e-05	371	371
MYO6	0.244717	1.83858e-06	1.40123e-05	371	371
MURC	0.244701	1.84159e-06	1.40299e-05	371	366
PCDHGB3	0.244684	1.84473e-06	1.40484e-05	371	310
TEP1	0.24462	1.85647e-06	1.4127e-05	371	371
CDH6	0.244609	1.85843e-06	1.41365e-05	371	370
GMPS	0.244599	1.86043e-06	1.41464e-05	371	371
PDZD2	0.244503	1.8783e-06	1.42714e-05	371	371
LOC730101	0.244493	1.88012e-06	1.42797e-05	371	371
FRRS1	0.244445	1.88922e-06	1.43379e-05	371	371
ENPP4	0.244436	1.89084e-06	1.43447e-05	371	371
ZNF37B	0.244425	1.89287e-06	1.43547e-05	371	371
SGIP1	0.244349	1.90731e-06	1.44531e-05	371	364
LOC150786	0.244306	1.91546e-06	1.45094e-05	371	370
RNF26	0.24421	1.93388e-06	1.46378e-05	371	371
CDON	0.244157	1.94421e-06	1.47104e-05	371	371
UBTD2	0.244147	1.94605e-06	1.47132e-05	371	371
ZNF146	0.244142	1.94712e-06	1.47157e-05	371	371
EMX1	0.244132	1.94903e-06	1.47245e-05	371	325
SLC35E2	0.244127	1.94998e-06	1.47261e-05	371	370
C10orf119	0.244099	1.95547e-06	1.4762e-05	371	371
MUDENG	0.244064	1.96223e-06	1.48074e-05	371	371
ZNF792	0.244009	1.97295e-06	1.4877e-05	371	371
MFI2	0.243956	1.98342e-06	1.49447e-05	371	366
EPHA6	0.243937	1.98715e-06	1.49671e-05	371	121
SH3PXD2B	0.243838	2.00685e-06	1.50984e-05	371	371
ZNF507	0.243825	2.00941e-06	1.51119e-05	371	371
FLJ10213	0.2438	2.01454e-06	1.51388e-05	371	339
CRLF3	0.243796	2.01526e-06	1.51388e-05	371	371
WDR90	0.24374	2.02658e-06	1.52181e-05	371	371
DGKQ	0.243667	2.04132e-06	1.53172e-05	371	371
ADAMTS7	0.243519	2.07162e-06	1.5527e-05	371	371
RANBP9	0.243396	2.09706e-06	1.57118e-05	371	371
KIF3A	0.243388	2.09857e-06	1.57172e-05	371	371
ITGA8	0.243211	2.13576e-06	1.59837e-05	371	296
NUFIP2	0.243197	2.13881e-06	1.59965e-05	371	371
PLD1	0.243196	2.13907e-06	1.59965e-05	371	371
CAPN1	0.24312	2.15527e-06	1.61055e-05	371	371
ZNF616	0.243065	2.16699e-06	1.61809e-05	371	371
FAM7A3	0.243037	2.17298e-06	1.62196e-05	371	269
OCRL	0.242949	2.1921e-06	1.63562e-05	371	371
SMC6	0.242797	2.22537e-06	1.6592e-05	371	371
ZNF169	0.242782	2.22859e-06	1.66045e-05	371	371
LARP6	0.242763	2.23267e-06	1.66277e-05	371	370
PDGFD	0.242759	2.23356e-06	1.66282e-05	371	371
ZXDC	0.242611	2.26658e-06	1.68677e-05	371	371
VTCN1	0.242528	2.28528e-06	1.69941e-05	371	295
DNMT3B	0.242512	2.28882e-06	1.70142e-05	371	371
IRAK4	0.242485	2.29513e-06	1.70547e-05	371	371
SPATA6	0.242377	2.31975e-06	1.72154e-05	371	356
GALNT4	0.242374	2.32031e-06	1.72154e-05	371	371
LDHAL6B	0.242316	2.33381e-06	1.72969e-05	371	226
KIAA1239	0.242303	2.33675e-06	1.73123e-05	371	241
CHM	0.242224	2.35509e-06	1.74417e-05	371	371
GABBR1	0.242207	2.35891e-06	1.74634e-05	371	371
GJB4	0.242191	2.36263e-06	1.74845e-05	371	196
WISP1	0.242165	2.36866e-06	1.75226e-05	371	363
TMEM38B	0.242117	2.38004e-06	1.75937e-05	371	371
TNRC6A	0.242064	2.39252e-06	1.76795e-05	371	371
GPR89B	0.242033	2.39975e-06	1.77263e-05	371	353
RUNDC2C	0.242028	2.40091e-06	1.77283e-05	371	364
PLCD3	0.241979	2.41254e-06	1.7801e-05	371	371
UNC5C	0.241965	2.41602e-06	1.782e-05	371	308
UBXN4	0.241936	2.42288e-06	1.78641e-05	371	371
OTUD4	0.241883	2.43551e-06	1.7924e-05	371	371
CD82	0.241853	2.44288e-06	1.79716e-05	371	371
BCL10	0.241843	2.44533e-06	1.7983e-05	371	371
ZNF439	0.241829	2.4487e-06	1.79968e-05	371	370
COL8A1	0.241827	2.44902e-06	1.79968e-05	371	365
BMP8B	0.241814	2.45222e-06	1.80137e-05	371	359
FAM131B	0.241775	2.46167e-06	1.80765e-05	371	363
SLC25A24	0.241723	2.47444e-06	1.81568e-05	371	371
LRRK2	0.241698	2.48043e-06	1.81941e-05	371	370
ZC3H13	0.241646	2.49322e-06	1.82744e-05	371	371
MDC1	0.241588	2.50736e-06	1.83713e-05	371	371
ERO1L	0.241522	2.52371e-06	1.84707e-05	371	371
MFSD6	0.241514	2.52586e-06	1.84797e-05	371	371
MAP6	0.241492	2.53135e-06	1.85131e-05	371	370
NID2	0.241464	2.53816e-06	1.8556e-05	371	371
SBF1	0.241448	2.54223e-06	1.8579e-05	371	371
MATR3	0.241401	2.55412e-06	1.86591e-05	371	371
DPYSL2	0.241337	2.57008e-06	1.87619e-05	371	371
LRRC66	0.241308	2.57742e-06	1.88085e-05	371	329
MACC1	0.241299	2.57969e-06	1.88183e-05	371	346
C20orf94	0.241249	2.59244e-06	1.89043e-05	371	359
TRAM2	0.241235	2.59616e-06	1.89245e-05	371	371
ABCA7	0.241221	2.59977e-06	1.89439e-05	371	371
KLF3	0.241184	2.60906e-06	1.90046e-05	371	371
SRBD1	0.241142	2.61996e-06	1.90771e-05	371	371
ZNF443	0.241122	2.62505e-06	1.91071e-05	371	371
CHRNA6	0.241082	2.63553e-06	1.91764e-05	371	148
PCDHB8	0.241061	2.64084e-06	1.9208e-05	371	344
SSBP2	0.241034	2.64796e-06	1.92528e-05	371	371
CXorf23	0.241012	2.65355e-06	1.92864e-05	371	371
PCDHGA7	0.241005	2.65544e-06	1.92872e-05	371	346
TAOK2	0.240951	2.66959e-06	1.93818e-05	371	371
RAB5B	0.240897	2.6838e-06	1.94778e-05	371	371
FAM81A	0.240875	2.68963e-06	1.95064e-05	371	367
C1orf109	0.240873	2.69017e-06	1.95064e-05	371	371
MCM4	0.240871	2.69068e-06	1.95064e-05	371	371
EIF2C3	0.240844	2.6977e-06	1.95431e-05	371	371
NACC2	0.240769	2.71784e-06	1.96747e-05	371	371
LOX	0.24076	2.72e-06	1.96832e-05	371	371
TTC12	0.24072	2.73089e-06	1.97549e-05	371	371
CDC5L	0.240668	2.7449e-06	1.98418e-05	371	371
TBC1D8	0.240656	2.74799e-06	1.98569e-05	371	371
YES1	0.240599	2.76337e-06	1.99535e-05	371	371
H2AFV	0.240548	2.77724e-06	2.00464e-05	371	371
ZNF501	0.24046	2.80145e-06	2.02052e-05	371	370
SUCNR1	0.240454	2.80289e-06	2.02052e-05	371	342
SF3B1	0.240453	2.80329e-06	2.02052e-05	371	371
LIG4	0.240421	2.81211e-06	2.02614e-05	371	371
ZNF33A	0.240403	2.81703e-06	2.02895e-05	371	371
PGR	0.240342	2.83388e-06	2.03994e-05	371	335
LPHN2	0.24034	2.83434e-06	2.03994e-05	371	371
GNAI3	0.240312	2.84218e-06	2.04414e-05	371	371
TM7SF3	0.240289	2.84875e-06	2.04662e-05	371	371
TMTC4	0.240272	2.85328e-06	2.04913e-05	371	371
ARHGEF12	0.240193	2.87566e-06	2.06376e-05	371	371
GPR56	0.240192	2.87573e-06	2.06376e-05	371	371
ZNF431	0.240189	2.87675e-06	2.06376e-05	371	371
AP3M2	0.240148	2.88833e-06	2.07132e-05	371	371
DMBX1	0.240144	2.88948e-06	2.0714e-05	371	187
PDS5A	0.24012	2.89616e-06	2.07544e-05	371	371
TNFSF13	0.240083	2.90663e-06	2.0822e-05	371	371
GPR115	0.240042	2.91848e-06	2.08918e-05	371	132
SIN3B	0.240028	2.92237e-06	2.09122e-05	371	371
URB2	0.239998	2.93099e-06	2.09663e-05	371	371
FAM122A	0.239987	2.93414e-06	2.09719e-05	371	371
TSGA10	0.239832	2.97885e-06	2.12629e-05	371	366
TMTC2	0.239791	2.99102e-06	2.13421e-05	371	368
KRT80	0.239692	3.01997e-06	2.15409e-05	371	355
C4orf46	0.239654	3.03114e-06	2.15974e-05	371	371
USP19	0.239621	3.04086e-06	2.16589e-05	371	371
NCK1	0.239614	3.04309e-06	2.1667e-05	371	371
SNX30	0.239595	3.0487e-06	2.16993e-05	371	371
EFTUD1	0.239549	3.06229e-06	2.17882e-05	371	371
ZNF207	0.239526	3.06931e-06	2.18303e-05	371	371
SFRP5	0.239507	3.07507e-06	2.18582e-05	371	254
FKRP	0.239495	3.07866e-06	2.18734e-05	371	371
HSPA12A	0.239462	3.08847e-06	2.19353e-05	371	371
DMPK	0.239417	3.102e-06	2.20236e-05	371	371
DSTYK	0.239406	3.1054e-06	2.20398e-05	371	371
TCF19	0.239317	3.13247e-06	2.2224e-05	371	371
HNRNPR	0.239308	3.13543e-06	2.22333e-05	371	371
IL6R	0.239204	3.16734e-06	2.24475e-05	371	371
HAUS2	0.239174	3.17668e-06	2.25056e-05	371	371
BZRAP1	0.239137	3.188e-06	2.25778e-05	371	371
NUP188	0.239102	3.19875e-06	2.26459e-05	371	371
C14orf167	0.238962	3.24281e-06	2.29496e-05	371	371
PACRGL	0.238958	3.24403e-06	2.29501e-05	371	371
KCTD3	0.238911	3.25887e-06	2.30388e-05	371	371
ALG10	0.23887	3.27208e-06	2.31157e-05	371	371
APP	0.238856	3.27658e-06	2.31394e-05	371	371
[truncated: 17,923 more rows]
